# Supplementary material for: Highly pathogenic avian influenza A(H5N1) virus infections on fur farms connected to mass mortalities of black-headed gulls, Finland, July to October 2023
Source: Euro Surveill. 2024 Jun 20;29(25):2400063. doi: 10.2807/1560-7917.ES.2024.29.25.2400063 (PMC11191417; doi:10.2807/1560-7917.ES.2024.29.25.2400063)
Supplement: Supplementary Material 2 [file 24-00063_KAREINEN_SupplementaryTableS1.xlsx]

## Sheet: Disclaimer
This supplementary material is hosted by Eurosurveillance as supporting information alongside the article “Highly Pathogenic Avian Influenza A(H5N1) Virus Infections in Fur Farms Connected to Mass Mortalities of Black-Headed Gulls in Finland, July-October 2023”, on behalf of the authors, who remain responsible for the accuracy and appropriateness of the content. The same standards for ethics, cop…

## Sheet: Mutation table
Protein	Mutation	Effect	Samples	Farm	Note
HA (H5 numbering)	S133A	Increased pseudovirus binding to α2–6	all	A-AA	Mutation present in all or almost all the European HPAI H5N1 viruses from birds detected in the current epidemic
	S154N	Increased virus binding to α2–6	all	A-AA	Mutation present in all or almost all the European HPAI H5N1 viruses from birds detected in the current epidemic
	T156A	Increased virus binding to α2–6, increased transmission in guinea pigs	all	A-AA	Mutation present in all or almost all the European HPAI H5N1 viruses from birds detected in the current epidemic
	V182N	Increased binding to α2–6, decreased binding to α2–3	all	A-AA	Mutation present in all or almost all the European HPAI H5N1 viruses from birds detected in the current epidemic
	S107R, T108I	Increased virulence in chickens and mice, increased pH of fusion	all	A-AA	Mutation present in all or almost all the European HPAI H5N1 viruses from birds detected in the current epidemic
	K218Q, S223R	Increased virus binding to α2–3 and α2–6	all	A-AA	Mutation present in all or almost all the European HPAI H5N1 viruses from birds detected in the current epidemic
PB2	T271A	Increase polymerase activity in avian and mammalian cell line	arctic-fox/HVVI_491_23_23VIR6803-1/2023; arctic-fox/666/2023; arctic-fox/670/2023; arctic-fox/783/2023; blue-fox/2023AI06876_071/2023	B, X, E	Mutation rarely identified in the European HPAI H5N1 viruses from birds during the current epidemic
	Q236H	Increase polymerase activity in mammalian cell line	artict-fox/1305/2023; arctic-fox/966/2023; arctic-fox/574/2023; arctic-fox/575/2023; arctic-fox/619/2023	G, L, T	This mutation has never been identifed before in the 2022-2023 European H5N1 viruses
	K389R	Increased polymerase activity and replication in mammalian cell line	all	A-AA	Mutation present in all or almost all the European HPAI H5N1 viruses from birds detected in the current epidemic
	K526R	Increased polymerase activity in mammalian cells	herring-gull/10450/2023		Mutation present in swan Poland jan-2022, gull Germany Jun-2023, Poland kra1 Jun-2023, cat Poland jun-Jul-2023, chicken France and Scotland Jan-2023, duck England Oct-2022, goose England Oct-2022
	A588T	Can increase the polymerase activity in human cells	red-fox/553/2023; red-fox/554/2023	I	Mutation present in 1 H5N1 from turkey collected in England and 4 gulls in Finland (July)
	V598T	Increased polymerase activity and replication in mammalian cells, increased virulence in mice	all	A-AA	Mutation present in all or almost all the European HPAI H5N1 viruses from birds detected in the current epidemic
	E627K	Enhanced polymerase activity, increased virulence in mice, contributes to airborne pathogenicity of IAVs in ferrets and contact transmission in guinea pigs	K in: arctic-fox/682/2023; mink/3076/2023; mink/3077/2023; mink/3078/2023; mink/3079/2023; mink/3080/2023; mink/3081/2023; mink/3082/2023; mink/688/2023; mink/512/2023; mink/515/2023; mink/506/2023; mink/471/2023; mink/MI1002-1006_23VIR6803-8/2023; arctic-fox/HVVI_492_23_23VIR6803-2/2023; mink/1002/2023; mink/1003/2023; mink/709/2023; mink/710/2023; mink/731/2023; mink/735/2023 mix E/K in: raccoo…	AA, A + mix E/K in I and S	Mutation rarely identified in the European HPAI H5N1 viruses from birds during the current epidemic
	L89V,G309D	Increased polymerase activity in mammalian cell line and increased virulence in mice	all	A-AA	Mutation present in all or almost all the European HPAI H5N1 viruses from birds detected in the current epidemic
NP	Y52N	Evasion of human BTN3A3 (a potent inhibitor of avian but not human influenza A viruses replication)	all except white-tailed_eagle/10644/2023	A-AA	Mutation present in almost all the European HPAI H5N1 viruses from birds belonging to the BB genotype
NA	369I	Disruption of the second sialic acid binding site (2SBS)	all	A-AA	Mutation present in almost all the European HPAI H5N1 viruses from birds belonging to the BB genotype
	369I+I396V		arctic-fox/682/2023; mink/688/2023; mink/512/2023; mink/515/2023; mink/506/2023; mink/471/2023; mink/MI1002-1006_23VIR6803-8/2023; mink/1002/2023; mink/1003/2023; mink/731/2023; mink/735/2023; mink/709/2023; mink/710/2023; arctic-fox/HVVI_492_23_23VIR6803-2/2023; arctic-fox/684/2023; arctic-fox/685/2023	A	This combination of mutations has never been identifed before in the 2022-2023 European H5N1 viruses
NS1	I106M [I101M]	Enhance polymerase activity and replication in mammals or mammalian cells	all	A-AA	Mutation present in all or almost all the European HPAI H5N1 viruses from birds detected in the current epidemic
	C138F	Enhance polymerase activity and replication in mammals or mammalian cells	all	A-AA	Mutation present in all or almost all the European HPAI H5N1 viruses from birds detected in the current epidemic
	P42S	Increase virulence	all	A-AA	Mutation present in all or almost all the European HPAI H5N1 viruses from birds detected in the current epidemic
	V149A	Increase virulence	all	A-AA	Mutation present in all or almost all the European HPAI H5N1 viruses from birds detected in the current epidemic
	L103F, I106M	Increase virulence	all	A-AA	Mutation present in all or almost all the European HPAI H5N1 viruses from birds detected in the current epidemic
	K55E, K66E, C138F	Increase virulence	all	A-AA	Mutation present in all or almost all the European HPAI H5N1 viruses from birds detected in the current epidemic
	227ESEV230 (PDZ domain)	Increase virulence	all	A-AA	Mutation present in all or almost all the European HPAI H5N1 viruses from birds detected in the current epidemic
	N205S (with NS2: T47A)	Decrease antiviral response in ferrets	all	A-AA	Mutation present in all or almost all the European HPAI H5N1 viruses from birds detected in the current epidemic
PA	S37A	Increased polymerase activity in mammalian cell line	all except arctic-fox/1840/2023	A-AA	Mutation present in all or almost all the European HPAI H5N1 viruses from birds detected in the current epidemic
	K142E	Increased virulence in mice	black-headed_gull/7477/2023		Mutation present in seal Scotland June and Jul-2022
	K158R	Increased polymerase activity in mammalian cells	white-tailed_eagle/10644/2023		Mutation present in goose Poland Jan-2002: swan Poland Feb-2022; swan Denmark Jul,Aug-2023; eagle gullNetherlands Finland Jun,Jul-2023; goose England Jan-2023; fox netherlands ….
	N409S	Increased polymerase activity and replication in mammalian cell line	all except arctic-fox/1840/2023; raccoon-dog/625/2023	A-AA	Mutation present in all or almost all the European HPAI H5N1 viruses from birds detected in the current epidemic
PB1	D622G	Increased polymerase activity and virulence in mice	all	A-AA	Mutation present in all or almost all the European HPAI H5N1 viruses from birds detected in the current epidemic
PB1-F2	N66S	Enhanced replication, virulence and antiviral response in mice	all except mink/3080/2023	A-AA	Mutation present in all or almost all the European HPAI H5N1 viruses from birds detected in the current epidemic
M2	S31N/G	Increased resistance to amantadine and rimantadine	Fox/1361/2023; arctic-fox/1086/2023; arctic-fox/1305/2023; arctic-fox/1406/2023; arctic-fox/1842/2023; arctic-fox/1908/2023; arctic-fox/1909/2023; arctic-fox/495/2023; arctic-fox/496/2023; arctic-fox/497_23VIR6803-5/2023; arctic-fox/500/2023; arctic-fox/501/2023; arctic-fox/HVVI_503_23_23VIR6803-6/2023; arctic-fox/504_23VIR6803-7/2023; arctic-fox/536/2023; arctic-fox/538/2023; arctic-fox/542/2023…	D, E, F, G, H, J, K, L, M, N, O, P, R, S, T, W, Y, Z	Mutation present in other European HPAI H5N1 viruses from birds detected in the current epidemic

## Sheet: GISAID identifiers
Virus	Gisaid Isolate ID	Subtype	Collection date	Species	Farm/Wild birds
A/mink/Finland/3076/2023*	EPI_ISL_18618701	H5N1	2023-09-20	mink	AA
A/mink/Finland/3077/2023*	EPI_ISL_18755128	H5N1	2023-09-20
A/mink/Finland/3078/2023*	EPI_ISL_18618767	H5N1	2023-09-20
A/mink/Finland/3079/2023*	EPI_ISL_18618768	H5N1	2023-09-20
A/mink/Finland/3080/2023*	EPI_ISL_18755129	H5N1	2023-09-20
A/mink/Finland/3081/2023*	EPI_ISL_18618766	H5N1	2023-09-20
A/mink/Finland/3082/2023*	EPI_ISL_18755130	H5N1	2023-09-20
A/mink/Finland/1002/2023*	EPI_ISL_18290467	H5N1	2023-07-03	mink/arctic-fox	A
A/mink/Finland/1003/2023*	EPI_ISL_18290468	H5N1	2023-07-03
A/mink/Finland/471/2023*	EPI_ISL_18122194	H5N1	2023-07-03
A/mink/Finland/506/2023*	EPI_ISL_18292952	H5N1	2023-07-03
A/mink/Finland/MI1002-1006_23VIR6803-8/2023*	EPI_ISL_18011231	H5N1	2023-07-03
A/arctic-fox/Finland/HVVI_492_23_23VIR6803-2/2023*	EPI_ISL_18321743	H5N1	2023-07-06
A/mink/Finland/512-23/2023*	EPI_ISL_18011099	H5N1	2023-07-10
A/mink/Finland/515/2023*	EPI_ISL_18122417	H5N1	2023-07-10
A/arctic-fox/Finland/684/2023*	EPI_ISL_18292963	H5N1	2023-08-04
A/arctic-fox/Finland/685/2023*	EPI_ISL_18292964	H5N1	2023-08-04
A/arctic-fox/Finland/682/2023*	EPI_ISL_18618442	H5N1	2023-08-04
A/mink/Finland/688/2023*	EPI_ISL_18618377	H5N1	2023-08-05
A/mink/Finland/709/2023*	EPI_ISL_18292965	H5N1	2023-08-05
A/mink/Finland/710/2023*	EPI_ISL_18292966	H5N1	2023-08-05
A/mink/Finland/731/2023*	EPI_ISL_18290479	H5N1	2023-08-07
A/mink/Finland/735/2023*	EPI_ISL_18290480	H5N1	2023-08-07
A/arctic-fox/Finland/491_23_23VIR6803-1/2023*	EPI_ISL_18321744	H5N1	2023-07-06	arctic-fox	B
A/arctic-fox/Finland/783/2023*	EPI_ISL_18290474	H5N1	2023-08-08
A/arctic-fox/Finland/495/2023*	EPI_ISL_18122418	H5N1	2023-07-10	arctic-fox	D
A/artic-fox/Finland/496-23/2023*	EPI_ISL_18010964	H5N1	2023-07-10
A/arctic-fox/Finland/497_23VIR6803-5/2023*	EPI_ISL_18011222	H5N1	2023-07-10
A/arctic-fox/Finland/501/2023*	EPI_ISL_18292967	H5N1	2023-07-10	arctic-fox/red-fox	E
A/arctic-fox/Finland/HVVI_503_23_23VIR6803-6/2023*	EPI_ISL_18321745	H5N1	2023-07-10
A/arctic-fox/Finland/504_23VIR6803-7/2023*	EPI_ISL_18011223	H5N1	2023-07-10
A/blue-fox/Finland/2023AI06820_015/2023	EPI_ISL_18131276	H5N1	2023-08-04
A/blue-fox/Finland/2023AI06876_071/2023	EPI_ISL_18131280	H5N1	2023-08-04
A/red-fox/Finland/2023AI06879_074/2023	EPI_ISL_18131277	H5N1	2023-08-04
A/silver-fox/Finland/2023AI06834_029/2023	EPI_ISL_18131279	H5N1	2023-08-04
A/silver-fox/Finland/2023AI06838_033/2023	EPI_ISL_18131278	H5N1	2023-08-04
A/arctic-fox/Finland/736/2023*	EPI_ISL_18290473	H5N1	2023-08-07
A/arctic-fox/Finland/738/2023*	EPI_ISL_18290481	H5N1	2023-08-07
A/arctic-fox/Finland/752/2023*	EPI_ISL_18618528	H5N1	2023-08-07
A/arctic-fox/Finland/856/2023*	EPI_ISL_18290475	H5N1	2023-08-10
A/arctic-fox/Finland/1406/2023*	EPI_ISL_18290487	H5N1	2023-08-17
A/arctic-fox/Finland/536/2023*	EPI_ISL_18122421	H5N1	2023-07-14	arctic-fox	F
A/arctic-fox/Finland/538-23/2023*	EPI_ISL_18011064	H5N1	2023-07-14
A/arctic-fox/Finland/542/2023*	EPI_ISL_18122422	H5N1	2023-07-14	arctic-fox	G
A/arctic-fox/Finland/543/2023*	EPI_ISL_18122423	H5N1	2023-07-14
A/arctic-fox/Finland/544/2023*	EPI_ISL_18122424	H5N1	2023-07-14
A/arctic-fox/Finland/545/2023*	EPI_ISL_18290469	H5N1	2023-07-14
A/arctic-fox/Finland/546-23/2023*	EPI_ISL_18011065	H5N1	2023-07-14
A/arctic-fox/Finland/1086/2023*	EPI_ISL_18290476	H5N1	2023-08-09
A/arctic-fox/Finland/1305/2023*	EPI_ISL_18290483	H5N1	2023-08-10
A/arctic-fox/Finland/966/2023*	EPI_ISL_18290482	H5N1	2023-08-10
A/arctic-fox/Finland/1842/2023*	EPI_ISL_18290488	H5N1	2023-08-17
A/arctic-fox/Finland/547/2023*	EPI_ISL_18122425	H5N1	2023-07-14	arctic-fox	H
A/arctic-fox/Finland/548-23/2023*	EPI_ISL_18011066	H5N1	2023-07-14
A/arctic-fox/Finland/549/2023*	EPI_ISL_18122426	H5N1	2023-07-14
A/raccoon_dog/Finland/552_23VIR6928-5/2023*	EPI_ISL_18321746	H5N1	2023-07-17	raccoon-dog/red-fox	I
A/raccoon-dog/Finland/555/2023*	EPI_ISL_18122444	H5N1	2023-07-17
A/red-fox/Finland/553/2023*	EPI_ISL_18122445	H5N1	2023-07-17
A/red-fox/Finland/554-23/2023*	EPI_ISL_18011100	H5N1	2023-07-17
A/arctic-fox/Finland/559-23/2023*	EPI_ISL_18011094	H5N1	2023-07-17	arctic-fox	J
A/arctic-fox/Finland/564/2023*	EPI_ISL_18123722	H5N1	2023-07-17	arctic-fox	K
A/arctic-fox/Finland/565/2023*	EPI_ISL_18122427	H5N1	2023-07-17
A/arctic-fox/Finland/566/2023*	EPI_ISL_18122428	H5N1	2023-07-17
A/arctic-fox/Finland/567/2023*	EPI_ISL_18122429	H5N1	2023-07-17
A/arctic-fox/Finland/574/2023*	EPI_ISL_18122430	H5N1	2023-07-18	arctic-fox	L
A/arctic-fox/Finland/575/2023*	EPI_ISL_18122431	H5N1	2023-07-18
A/arctic-fox/Finland/576/2023*	EPI_ISL_18122432	H5N1	2023-07-18
A/arctic-fox/Finland/577/2023*	EPI_ISL_18122433	H5N1	2023-07-18
A/arctic-fox/Finland/578/2023*	EPI_ISL_18290470	H5N1	2023-07-18
A/arctic-fox/Finland/579/2023*	EPI_ISL_18122434	H5N1	2023-07-18
A/fox/Finland/601/2023*	EPI_ISL_18122441	H5N1	2023-07-20	arctic-fox	N
A/fox/Finland/602/2023*	EPI_ISL_18123931	H5N1	2023-07-20
A/fox/Finland/603/2023*	EPI_ISL_18122442	H5N1	2023-07-20
A/mink/Finland/606/2023*	EPI_ISL_18123723	H5N1	2023-07-20	mink	O
A/arctic-fox/Finland/500/2023*	EPI_ISL_18123721	H5N1	2023-07-10	arctic-fox	P
A/fox/Finland/610/2023*	EPI_ISL_18123932	H5N1	2023-07-20	fox	Q
A/fox/Finland/612/2023*	EPI_ISL_18122443	H5N1	2023-07-24	arctic-fox	R
A/arctic-fox/Finland/613/2023*	EPI_ISL_18123933	H5N1	2023-07-24
A/arctic-fox/Finland/614/2023*	EPI_ISL_18123934	H5N1	2023-07-24
A/arctic-fox/Finland/615/2023*	EPI_ISL_18123935	H5N1	2023-07-24	arctic-fox	S
A/arctic-fox/Finland/616/2023*	EPI_ISL_18122435	H5N1	2023-07-24
A/arctic-fox/Finland/618/2023*	EPI_ISL_18122436	H5N1	2023-07-24
A/arctic-fox/Finland/619/2023*	EPI_ISL_18122437	H5N1	2023-07-24	arctic-fox/raccoon-dog	T
A/arctic-fox/Finland/620/2023*	EPI_ISL_18122438	H5N1	2023-07-24
A/arctic-fox/Finland/621/2023*	EPI_ISL_18122439	H5N1	2023-07-24
A/arctic-fox/Finland/622/2023*	EPI_ISL_18122440	H5N1	2023-07-24
A/raccoon-dog/Finland/623/2023*	EPI_ISL_18123936	H5N1	2023-07-24
A/raccoon-dog/Finland/625/2023*	EPI_ISL_18290486	H5N1	2023-07-24
A/arctic-fox/Finland/648/2023*	EPI_ISL_18292953	H5N1	2023-07-28	arctic-fox	U
A/arctic-fox/Finland/654/2023*	EPI_ISL_18123724	H5N1	2023-07-27	arctic-fox	V
A/arctic-fox/Finland/660/2023*	EPI_ISL_18123725	H5N1	2023-07-31	arctic-fox	W
A/arctic-fox/Finland/666/2023*	EPI_ISL_18292954	H5N1	2023-07-31	arctic-fox	X
A/arctic-fox/Finland/670/2023*	EPI_ISL_18292955	H5N1	2023-07-31
A/arctic-fox/Finland/673/2023*	EPI_ISL_18290471	H5N1	2023-08-01	arctic-fox	Y
A/arctic-fox/Finland/674/2023*	EPI_ISL_18290472	H5N1	2023-08-01
A/arctic-fox/Finland/675/2023*	EPI_ISL_18292958	H5N1	2023-08-01
A/arctic-fox/Finland/676/2023*	EPI_ISL_18290477	H5N1	2023-08-01
A/arctic-fox/Finland/677/2023*	EPI_ISL_18728100	H5N1	2023-08-01
A/arctic-fox/Finland/678/2023*	EPI_ISL_18290478	H5N1	2023-08-01
A/arctic-fox/Finland/679/2023*	EPI_ISL_18728101	H5N1	2023-08-01
A/arctic-fox/Finland/1908/2023*	EPI_ISL_18290489	H5N1	2023-08-21	arctic-fox	Z
A/arctic-fox/Finland/1909/2023*	EPI_ISL_18290490	H5N1	2023-08-21
A/black-headed_gull/Finland/6726/2023*	EPI_ISL_18292961	H5N1	2023-06-13	black-headed_gull	Wild birds
A/black-headed_gull/Finland/7477/2023*	EPI_ISL_18290491	H5N1	2023-06-25	black-headed_gull
A/common_tern/Finland/7479/2023*	EPI_ISL_18292962	H5N1	2023-06-25	common_tern
A/white-tailed_eagle/Finland/7800_23VIR6803-10/2023*	EPI_ISL_18011232	H5N1	2023-06-28	white-tailed_eagle
A/black-headed_gull/Finland/7728_23VIR6803-9/2023*	EPI_ISL_18011224	H5N1	2023-07-03	black-headed_gull
A/black-headed_gull/Finland/7826_23VIR6803-11/2023*	EPI_ISL_18011225	H5N1	2023-07-08	black-headed_gull
A/black-headed_gull/Finland/7827_23VIR6803-12/2023*	EPI_ISL_18011226	H5N1	2023-07-08	black-headed_gull
A/black-headed_gull/Finland/7895_23VIR6803-13/2023*	EPI_ISL_18011227	H5N1	2023-07-11	black-headed_gull
A/black-headed_gull/Finland/7896_23VIR6803-14/2023*	EPI_ISL_18011228	H5N1	2023-07-11	black-headed_gull
A/black-headed_gull/Finland/7897_23VIR6803-15/2023*	EPI_ISL_18011229	H5N1	2023-07-11	black-headed_gull
A/black-headed_gull/Finland/7898_23VIR6803-16/2023*	EPI_ISL_18011230	H5N1	2023-07-11	black-headed_gull
A/black-headed_gull/Finland/8077_23VIR6928-9/2023*	EPI_ISL_18321747	H5N1	2023-07-12	black-headed_gull
A/black-headed_gull/Finland/8078_23VIR6928-10/2023*	EPI_ISL_18321748	H5N1	2023-07-12	black-headed_gull
A/black-headed_gull/Finland/8079_23VIR6928-11/2023*	EPI_ISL_18321749	H5N1	2023-07-12	black-headed_gull
A/black-headed_gull/Finland/8081_23VIR6928-12/2023*	EPI_ISL_18321750	H5N1	2023-07-12	black-headed_gull
A/black-headed-gull/Finland/8095/2023*	EPI_ISL_18123938	H5N1	2023-07-15	black-headed_gull
A/black-headed_gull/Finland/8096_23VIR7026-6/2023*	EPI_ISL_18321754	H5N1	2023-07-15	black-headed_gull
A/canada_goose/Finland/8109_23VIR7026-20/2023*	EPI_ISL_18321751	H5N1	2023-07-15	canada_goose
A/black-headed-gull/Finland/8241/2023*	EPI_ISL_18122456	H5N1	2023-07-16	black-headed_gull
A/black-headed-gull/Finland/8243/2023*	EPI_ISL_18123943	H5N1	2023-07-16	black-headed_gull
A/great_crested_grebe/Finland/8111_23VIR7026-21/2023*	EPI_ISL_18321752	H5N1	2023-07-17	great_crested_grebe
A/black-headed-gull/Finland/8135/2023*	EPI_ISL_18123940	H5N1	2023-07-18	black-headed_gull
A/black-headed-gull/Finland/8139/2023*	EPI_ISL_18122451	H5N1	2023-07-18	black-headed_gull
A/black-headed_gull/Finland/8141_23VIR7026-11/2023*	EPI_ISL_18321757	H5N1	2023-07-18	black-headed_gull
A/white_tailed_eagle/Finland/8154_23VIR7026-22/2023*	EPI_ISL_18321753	H5N1	2023-07-18	white-tailed_eagle
A/black-headed-gull/Finland/8243/2023*	EPI_ISL_18123943	H5N1	2023-07-18	black-headed_gull
A/black-headed-gull/Finland/8145/2023*	EPI_ISL_18123942	H5N1	2023-07-18	black-headed_gull
A/black-headed-gull/Finland/8244/2023*	EPI_ISL_18123944	H5N1	2023-07-18	black-headed_gull
A/black-headed-gull/Finland/8246/2023*	EPI_ISL_18123945	H5N1	2023-07-18	black-headed_gull
A/black-headed_gull/Finland/8247/2023*	EPI_ISL_18292956	H5N1	2023-07-18	black-headed_gull
A/black-headed-gull/Finland/8250/2023*	EPI_ISL_18122457	H5N1	2023-07-18	black-headed_gull
A/black-headed_gull/Finland/8254_23VIR7026-19/2023*	EPI_ISL_18321756	H5N1	2023-07-18	black-headed_gull
A/black-headed_gull/Finland/8257/2023*	EPI_ISL_18292957	H5N1	2023-07-18	black-headed_gull
A/black-headed-gull/Finland/8143/2023*	EPI_ISL_18123941	H5N1	2023-07-19	black-headed_gull
A/black-headed_gull/Finland/8107_23VIR7026-7/2023*	EPI_ISL_18321755	H5N1	2023-07-20	black-headed_gull
A/black-headed_gull/Finland/8598/2023*	EPI_ISL_18290492	H5N1	2023-07-20	black-headed_gull
A/black-headed_gull/Finland/8599/2023*	EPI_ISL_18755127	H5N1	2023-07-20	black-headed_gull
A/black-legged_kittiwake/Finland/8772/2023*	EPI_ISL_18728075	H5N1	2023-07-21	black-legged_kittiwake
A/raxorbill/Finland/9072/2023*	EPI_ISL_18292960	H5N1	2023-07-27	raxorbill
A/black-headed_gull/Finland/9079/2023*	EPI_ISL_18290493	H5N1	2023-07-28	black-headed_gull
A/black-legged_kittiwake/Finland/8808/2023*	EPI_ISL_18292959	H5N1	2023-07-28	black-legged_kittiwake
A/black-headed_gull/Finland/9418/2023*	EPI_ISL_18290494	H5N1	2023-08-10	black-headed_gull
A/herring-gull/Finland/10450/2023*	EPI_ISL_18290495	H5N1	2023-08-29	herring-gull
A/white-tailed_eagle/Finland/10644/2023*	EPI_ISL_18618529	H5N1	2023-09-02	white-tailed_eagle
A/herring-gull/Finland/10812/2023*	EPI_ISL_18618530	H5N1	2023-09-14	herring-gull
A/fox/Finland/1361/2023*	EPI_ISL_18290484	H5N1	2023-08-10	wild fox	Wild fox
A/otter/Finland/1387/2023*	EPI_ISL_18290485	H5N1	2023-08-13	wild otter	Wild otter
*viruses obtained within this study

## Sheet: Acknowledge Table
We gratefully acknowledge the authors, originating and submitting laboratories of the sequences from GISAID’s EpiFlu™ Database on which this research is based. The list is detailed below.
All submitters of data may be contacted directly via www.gisaid.org
Segment ID	Segment	Country	Collection date	Isolate-ID	Isolate name	Originating Lab	Submitting Lab	Authors
EPI2526593	HA	Austria	2023-Mar-10	EPI_ISL_17514177	A/falcon/Austria/23032458/2023	Institute for Veterinary Disease Control Moedling, Austrian Agency for Health and Food Safety	Austrian Agency for Health and Food Safety (AGES)	na
EPI2526505	HA	Austria	2023-Jan-31	EPI_ISL_17514166	A/greylag_goose/Austria/23011163/2023	Institute for Veterinary Disease Control Moedling, Austrian Agency for Health and Food Safety	Austrian Agency for Health and Food Safety (AGES)	na
EPI2526585	HA	Austria	2023-Feb-24	EPI_ISL_17514176	A/black-headed gull/Austria/23024615/2023	Institute for Veterinary Disease Control Moedling, Austrian Agency for Health and Food Safety	Austrian Agency for Health and Food Safety (AGES)	na
EPI2526577	HA	Austria	2023-Feb-07	EPI_ISL_17514175	A/black-headed gull/Austria/23014382/2023	Institute for Veterinary Disease Control Moedling, Austrian Agency for Health and Food Safety	Austrian Agency for Health and Food Safety (AGES)	na
EPI2526569	HA	Austria	2023-Jan-23	EPI_ISL_17514174	A/black-headed gull/Austria/23013413-003/2023	Institute for Veterinary Disease Control Moedling, Austrian Agency for Health and Food Safety	Austrian Agency for Health and Food Safety (AGES)	na
EPI2526561	HA	Austria	2023-Jan-30	EPI_ISL_17514173	A/black-headed gull/Austria/23010977-001/2023	Institute for Veterinary Disease Control Moedling, Austrian Agency for Health and Food Safety	Austrian Agency for Health and Food Safety (AGES)	na
EPI2526553	HA	Austria	2023-Jan-24	EPI_ISL_17514172	A/black-headed gull/Austria/23008078/2023	Institute for Veterinary Disease Control Moedling, Austrian Agency for Health and Food Safety	Austrian Agency for Health and Food Safety (AGES)	na
EPI2526545	HA	Austria	2023-Jan-20	EPI_ISL_17514171	A/black-headed gull/Austria/23006953/2023	Institute for Veterinary Disease Control Moedling, Austrian Agency for Health and Food Safety	Austrian Agency for Health and Food Safety (AGES)	na
EPI2526497	HA	Austria	2023-Mar-08	EPI_ISL_17514165	A/black-headed gull/Austria/23031105-002/2023	Institute for Veterinary Disease Control Moedling, Austrian Agency for Health and Food Safety	Austrian Agency for Health and Food Safety (AGES)	na
EPI2526441	HA	Austria	2023-Mar-14	EPI_ISL_17514134	A/black-headed gull/Austria/23033648/2023	Institute for Veterinary Disease Control Moedling, Austrian Agency for Health and Food Safety	Austrian Agency for Health and Food Safety (AGES)	na
EPI2526433	HA	Austria	2023-Mar-07	EPI_ISL_17514133	A/black-headed gull/Austria/23029679/2023	Institute for Veterinary Disease Control Moedling, Austrian Agency for Health and Food Safety	Austrian Agency for Health and Food Safety (AGES)	na
EPI2526425	HA	Austria	2023-Jan-21	EPI_ISL_17514132	A/black-headed gull/Austria/23037203-001/2023	Institute for Veterinary Disease Control Moedling, Austrian Agency for Health and Food Safety	Austrian Agency for Health and Food Safety (AGES)	na
EPI2526601	HA	Austria	2023-Mar-20	EPI_ISL_17514178	A/black-headed_gull/Austria/23036780-003/2023	Institute for Veterinary Disease Control Moedling, Austrian Agency for Health and Food Safety	Austrian Agency for Health and Food Safety (AGES)	na
EPI2664966	HA	Austria	2023-May-23	EPI_ISL_18058694	A/common tern/Austria/23067487-002/2023	Austrian Agency for Health and Food Safety (AGES)	Austrian Agency for Health and Food Safety (AGES)	na
EPI2526537	HA	Austria	2023-Jan-13	EPI_ISL_17514170	A/mute_swan/Austria/23003984/2023	Institute for Veterinary Disease Control Moedling, Austrian Agency for Health and Food Safety	Austrian Agency for Health and Food Safety (AGES)	na
EPI2526521	HA	Austria	2023-Feb-16	EPI_ISL_17514168	A/swan/Austria/23019246/2023	Institute for Veterinary Disease Control Moedling, Austrian Agency for Health and Food Safety	Austrian Agency for Health and Food Safety (AGES)	na
EPI2526513	HA	Austria	2023-Jan-24	EPI_ISL_17514167	A/mute_swan/Austria/23007959/2023	Institute for Veterinary Disease Control Moedling, Austrian Agency for Health and Food Safety	Austrian Agency for Health and Food Safety (AGES)	na
EPI2526489	HA	Austria	2023-Feb-08	EPI_ISL_17514140	A/mute_swan/Austria/23015300/2023	Institute for Veterinary Disease Control Moedling, Austrian Agency for Health and Food Safety	Austrian Agency for Health and Food Safety (AGES)	na
EPI2526457	HA	Austria	2023-Jan-18	EPI_ISL_17514136	A/coscoroba swan/Austria/23005657-003/23	Institute for Veterinary Disease Control Moedling, Austrian Agency for Health and Food Safety	Austrian Agency for Health and Food Safety (AGES)	na
EPI2526449	HA	Austria	2023-Jan-17	EPI_ISL_17514135	A/mute_swan/Austria/23005071/2023	Institute for Veterinary Disease Control Moedling, Austrian Agency for Health and Food Safety	Austrian Agency for Health and Food Safety (AGES)	na
EPI2526393	HA	Austria	2023-Jan-10	EPI_ISL_17514128	A/mute_swan/Austria/23002053/2023	Institute for Veterinary Disease Control Moedling, Austrian Agency for Health and Food Safety	Austrian Agency for Health and Food Safety (AGES)	na
EPI2526377	HA	Austria	2023-Jan-04	EPI_ISL_17514126	A/mute_swan/Austria/23000053-001/2023	Institute for Veterinary Disease Control Moedling, Austrian Agency for Health and Food Safety	Austrian Agency for Health and Food Safety (AGES)	na
EPI2576646	HA	Austria	2023-Mar-02	EPI_ISL_17716087	A/mute swan/Austria/23026929-001/2023	Austrian Agency for Health and Food Safety (AGES)	Austrian Agency for Health and Food Safety (AGES)	na
EPI2576630	HA	Austria	2023-Jan-31	EPI_ISL_17716084	A/mute swan/Austria/23011165-001/2023	Austrian Agency for Health and Food Safety (AGES)	Austrian Agency for Health and Food Safety (AGES)	na
EPI2576614	HA	Austria	2023-Jan-12	EPI_ISL_17716082	A/mute swan/Austria/23003807-001/2023	Austrian Agency for Health and Food Safety (AGES)	Austrian Agency for Health and Food Safety (AGES)	na
EPI2576606	HA	Austria	2023-Jan-10	EPI_ISL_17716081	A/mute swan/Austria/23002060-001/2023	Austrian Agency for Health and Food Safety (AGES)	Austrian Agency for Health and Food Safety (AGES)	na
EPI2576598	HA	Austria	2023-Jan-05	EPI_ISL_17716080	A/mute swan/Austria/23001568-001/2023	Austrian Agency for Health and Food Safety (AGES)	Austrian Agency for Health and Food Safety (AGES)	na
EPI2576438	HA	Austria	2023-Jan-26	EPI_ISL_17716059	A/swan/Austria/23009525-001/2023	Austrian Agency for Health and Food Safety (AGES)	Austrian Agency for Health and Food Safety (AGES)	na
EPI2576430	HA	Austria	2023-Jan-23	EPI_ISL_17716058	A/swan/Austria/23007285-001/2023	Austrian Agency for Health and Food Safety (AGES)	Austrian Agency for Health and Food Safety (AGES)	na
EPI2576422	HA	Austria	2023-Jan-18	EPI_ISL_17716057	A/coscoroba swan/Austria/23005657-003/2023	Austrian Agency for Health and Food Safety (AGES)	Austrian Agency for Health and Food Safety (AGES)	na
EPI2526529	HA	Austria	2023-Feb-28	EPI_ISL_17514169	A/gray_heron/Austria/23025449/2023	Institute for Veterinary Disease Control Moedling, Austrian Agency for Health and Food Safety	Austrian Agency for Health and Food Safety (AGES)	na
EPI2526465	HA	Austria	2023-Jan-20	EPI_ISL_17514137	A/pelican/Austria/23007098/2023	Institute for Veterinary Disease Control Moedling, Austrian Agency for Health and Food Safety	Austrian Agency for Health and Food Safety (AGES)	na
EPI2526417	HA	Austria	2023-Jan-20	EPI_ISL_17514131	A/peacock/Austria/23006906-004/2023	Institute for Veterinary Disease Control Moedling, Austrian Agency for Health and Food Safety	Austrian Agency for Health and Food Safety (AGES)	na
EPI2526385	HA	Austria	2023-Jan-04	EPI_ISL_17514127	A/great_egret/Austria/23000725-001/2023	Institute for Veterinary Disease Control Moedling, Austrian Agency for Health and Food Safety	Austrian Agency for Health and Food Safety (AGES)	na
EPI2666720	HA	Austria	2023-Jan-23	EPI_ISL_18063923	A/zoo_pelican/Austria/23007235-109/2023	Austrian Agency for Health and Food Safety (AGES)	Austrian Agency for Health and Food Safety (AGES)	na
EPI2576654	HA	Austria	2023-Apr-12	EPI_ISL_17716088	A/goshawk/Austria/23048718-001/2023	Austrian Agency for Health and Food Safety (AGES)	Austrian Agency for Health and Food Safety (AGES)	na
EPI2576638	HA	Austria	2023-Feb-28	EPI_ISL_17716086	A/heron/Austria/23025431-001/2023	Austrian Agency for Health and Food Safety (AGES)	Austrian Agency for Health and Food Safety (AGES)	na
EPI2576622	HA	Austria	2023-Jan-20	EPI_ISL_17716083	A/pelican/Austria/23007098-001/2023	Austrian Agency for Health and Food Safety (AGES)	Austrian Agency for Health and Food Safety (AGES)	na
EPI2526409	HA	Austria	2023-Jan-20	EPI_ISL_17514130	A/chicken/Austria/23006928-026/2023	Institute for Veterinary Disease Control Moedling, Austrian Agency for Health and Food Safety	Austrian Agency for Health and Food Safety (AGES)	na
EPI2526401	HA	Austria	2023-Jan-12	EPI_ISL_17514129	A/chicken/Austria/23003433-002/2023	Institute for Veterinary Disease Control Moedling, Austrian Agency for Health and Food Safety	Austrian Agency for Health and Food Safety (AGES)	na
EPI2526481	HA	Austria	2023-Jan-18	EPI_ISL_17514139	A/duck/Austria/23005712-002/2023	Institute for Veterinary Disease Control Moedling, Austrian Agency for Health and Food Safety	Austrian Agency for Health and Food Safety (AGES)	na
EPI2526473	HA	Austria	2023-Jan-31	EPI_ISL_17514138	A/duck/Austria/23011160/2023	Institute for Veterinary Disease Control Moedling, Austrian Agency for Health and Food Safety	Austrian Agency for Health and Food Safety (AGES)	na
EPI2525188	HA	Austria	2023-Jan-02	EPI_ISL_17511728	A/duck/Austria/23000036/2023	NRL for avian influenza Moedling	Austrian Agency for Health and Food Safety (AGES)	'Institute_for_Veterinary_Disease_Control_Moedling, Institute_for_Medical_Microbiology_and_Hygiene_Vienna'
EPI2576462	HA	Austria	2023-Jan-31	EPI_ISL_17716062	A/domestic duck/Austria/23011278-027/2023	Austrian Agency for Health and Food Safety (AGES)	Austrian Agency for Health and Food Safety (AGES)	na
EPI2576454	HA	Austria	2023-Jan-31	EPI_ISL_17716061	A/domestic duck/Austria/23011278-023/2023	Austrian Agency for Health and Food Safety (AGES)	Austrian Agency for Health and Food Safety (AGES)	na
EPI2576446	HA	Austria	2023-Jan-31	EPI_ISL_17716060	A/duck/Austria/23011160-001/2023	Austrian Agency for Health and Food Safety (AGES)	Austrian Agency for Health and Food Safety (AGES)	na
EPI2664934	HA	Austria	2023-May-23	EPI_ISL_18058690	A/dove/Austria/23067602-001/2023	Austrian Agency for Health and Food Safety (AGES)	Austrian Agency for Health and Food Safety (AGES)	na
EPI2664926	HA	Austria	2023-May-12	EPI_ISL_18058689	A/black-headed gull/Austria/23063745-001/2023	Austrian Agency for Health and Food Safety (AGES)	Austrian Agency for Health and Food Safety (AGES)	na
EPI2664918	HA	Austria	2023-Mar-28	EPI_ISL_18058688	A/black-headed gull/Austria/23041151-001/2023	Austrian Agency for Health and Food Safety (AGES)	Austrian Agency for Health and Food Safety (AGES)	na
EPI2576590	HA	Austria	2023-May-09	EPI_ISL_17716079	A/black-headed gull/Austria/23061496-001/2023	Austrian Agency for Health and Food Safety (AGES)	Austrian Agency for Health and Food Safety (AGES)	na
EPI2576582	HA	Austria	2023-May-09	EPI_ISL_17716078	A/black-headed gull/Austria/23061383-001/2023	Austrian Agency for Health and Food Safety (AGES)	Austrian Agency for Health and Food Safety (AGES)	na
EPI2576574	HA	Austria	2023-May-05	EPI_ISL_17716077	A/black-headed gull/Austria/23060170-008/2023	Austrian Agency for Health and Food Safety (AGES)	Austrian Agency for Health and Food Safety (AGES)	na
EPI2576566	HA	Austria	2023-May-05	EPI_ISL_17716076	A/black-headed gull/Austria/23060170-007/2023	Austrian Agency for Health and Food Safety (AGES)	Austrian Agency for Health and Food Safety (AGES)	na
EPI2576558	HA	Austria	2023-May-05	EPI_ISL_17716075	A/black-headed gull/Austria/23060170-003/2023	Austrian Agency for Health and Food Safety (AGES)	Austrian Agency for Health and Food Safety (AGES)	na
EPI2576550	HA	Austria	2023-May-03	EPI_ISL_17716074	A/black-headed gull/Austria/23058525-004/2023	Austrian Agency for Health and Food Safety (AGES)	Austrian Agency for Health and Food Safety (AGES)	na
EPI2576542	HA	Austria	2023-May-03	EPI_ISL_17716073	A/black-headed gull/Austria/23058525-001/2023	Austrian Agency for Health and Food Safety (AGES)	Austrian Agency for Health and Food Safety (AGES)	na
EPI2576534	HA	Austria	2023-Apr-27	EPI_ISL_17716072	A/black-headed gull/Austria/23056483-005/2023	Austrian Agency for Health and Food Safety (AGES)	Austrian Agency for Health and Food Safety (AGES)	na
EPI2576526	HA	Austria	2023-Apr-27	EPI_ISL_17716071	A/black-headed gull/Austria/23056483-003/2023	Austrian Agency for Health and Food Safety (AGES)	Austrian Agency for Health and Food Safety (AGES)	na
EPI2576518	HA	Austria	2023-Apr-25	EPI_ISL_17716070	A/black-headed gull/Austria/23054865-001/2023	Austrian Agency for Health and Food Safety (AGES)	Austrian Agency for Health and Food Safety (AGES)	na
EPI2576510	HA	Austria	2023-Apr-20	EPI_ISL_17716068	A/black-headed gull/Austria/23052993-001/2023	Austrian Agency for Health and Food Safety (AGES)	Austrian Agency for Health and Food Safety (AGES)	na
EPI2576502	HA	Austria	2023-Apr-04	EPI_ISL_17716067	A/black-headed gull/Austria/23045023-001/2023	Austrian Agency for Health and Food Safety (AGES)	Austrian Agency for Health and Food Safety (AGES)	na
EPI2576494	HA	Austria	2023-Mar-27	EPI_ISL_17716066	A/black-headed gull/Austria/23040809-002/2023	Austrian Agency for Health and Food Safety (AGES)	Austrian Agency for Health and Food Safety (AGES)	na
EPI2576486	HA	Austria	2023-Mar-14	EPI_ISL_17716065	A/black-headed gull/Austria/23033899-002/2023	Austrian Agency for Health and Food Safety (AGES)	Austrian Agency for Health and Food Safety (AGES)	na
EPI2576478	HA	Austria	2023-Mar-08	EPI_ISL_17716064	A/black-headed gull/Austria/23030829-001/2023	Austrian Agency for Health and Food Safety (AGES)	Austrian Agency for Health and Food Safety (AGES)	na
EPI2576470	HA	Austria	2023-Feb-28	EPI_ISL_17716063	A/black-headed gull/Austria/23025916-001/2023	Austrian Agency for Health and Food Safety (AGES)	Austrian Agency for Health and Food Safety (AGES)	na
EPI2664958	HA	Austria	2023-Jan-19	EPI_ISL_18058693	A/hering gull/Austria/23006560-001/2023	Austrian Agency for Health and Food Safety (AGES)	Austrian Agency for Health and Food Safety (AGES)	na
EPI2841547	HA	Belgium	2023-Mar-02	EPI_ISL_18643547	A/Falco_peregrinus/Belgium/02424_0002/2023	Sciensano - Animal Infectious Diseases	Sciensano, Department of Animal Infectious Diseases	Van Borm, Steven; Roupie, Virginie; Hostyn, Pierre; Mathijs, Elisabeth; Lambrecht, Benedicte; Steensels, Mieke
EPI2603796	HA	Belgium	2023-May-07	EPI_ISL_17831040	A/Falco_peregrinus/Belgium/04695_0002/2023	Sciensano - Animal Infectious Diseases	Sciensano, Department of Animal Infectious Diseases	Van Borm, Steven; Roupie, Virginie; Hostyn, Pierre; Mathijs, Elisabeth; Lambrecht, Benedicte; Steensels, Mieke
EPI2603764	HA	Belgium	2023-Apr-11	EPI_ISL_17830868	A/Falco_peregrinus/Belgium/03518_0004/2023	Sciensano - Animal Infectious Diseases	Sciensano, Department of Animal Infectious Diseases	Van Borm, Steven; Roupie, Virginie; Hostyn, Pierre; Mathijs, Elisabeth; Lambrecht, Benedicte; Steensels, Mieke
EPI2603756	HA	Belgium	2023-Mar-07	EPI_ISL_17830866	A/Falco_peregrinus/Belgium/02026_0003/2023	Sciensano - Animal Infectious Diseases	Sciensano, Department of Animal Infectious Diseases	Van Borm, Steven; Roupie, Virginie; Hostyn, Pierre; Mathijs, Elisabeth; Lambrecht, Benedicte; Steensels, Mieke
EPI2603724	HA	Belgium	2023-Feb-07	EPI_ISL_17830836	A/Falco_peregrinus/Belgium/01145_0004/2023	Sciensano - Animal Infectious Diseases	Sciensano, Department of Animal Infectious Diseases	Van Borm, Steven; Roupie, Virginie; Hostyn, Pierre; Mathijs, Elisabeth; Lambrecht, Benedicte; Steensels, Mieke
EPI2585259	HA	Belgium	2023-Mar-15	EPI_ISL_17774062	A/Falco_peregrinus/Belgium/02423_0004/2023	Sciensano - Animal Infectious Diseases	Sciensano, Department of Animal Infectious Diseases	Van Borm, Steven; Roupie, Virginie; Hostyn, Pierre; Mathijs, Elisabeth; Lambrecht, Benedicte; Steensels, Mieke
EPI2540224	HA	Belgium	2023-Mar-07	EPI_ISL_17600912	A/Falco_peregrinus/Belgium/02026_0005/2023	Sciensano - Animal Infectious Diseases	Sciensano, Department of Animal Infectious Diseases	Van Borm, Steven; Roupie, Virginie; Hostyn, Pierre; Mathijs, Elisabeth; Lambrecht, Benedicte; Steensels, Mieke
EPI2540193	HA	Belgium	2023-Mar-01	EPI_ISL_17599455	A/Falco_peregrinus/Belgium/01823_0003/2023	Sciensano - Animal Infectious Diseases	Sciensano, Department of Animal Infectious Diseases	Van Borm, Steven; Roupie, Virginie; Hostyn, Pierre; Mathijs, Elisabeth; Lambrecht, Benedicte; Steensels, Mieke
EPI2764072	HA	Belgium	2023-Jan-24	EPI_ISL_18043920	A/Larus_argentatus/Belgium/00906_0001/2023	Sciensano - Animal Infectious Diseases	Sciensano, Department of Animal Infectious Diseases	Van Borm, Steven; Roupie, Virginie; Hostyn, Pierre; Mathijs, Elisabeth; Lambrecht, Benedicte; Steensels, Mieke
EPI2540216	HA	Belgium	2023-Mar-17	EPI_ISL_17600359	A/Pavo_cristatus/Belgium/02559_0001/2023	Sciensano - Animal Infectious Diseases	Sciensano, Department of Animal Infectious Diseases	Van Borm, Steven; Roupie, Virginie; Hostyn, Pierre; Mathijs, Elisabeth; Lambrecht, Benedicte; Steensels, Mieke
EPI2468404	HA	Belgium	2023-Mar-02	EPI_ISL_17245141	A/Vulpes_vulpes/Belgium/01924_0003/2023	Sciensano - Animal Infectious Diseases	Sciensano, Department of Animal Infectious Diseases	Van Borm, Steven; Roupie, Virginie; Hostyn, Pierre; Mathijs, Elisabeth; Lambrecht, Benedicte; Steensels, Mieke
EPI2468396	HA	Belgium	2023-Feb-27	EPI_ISL_17245099	A/Vulpes_vulpes/Belgium/01784_0010/2023	Sciensano - Animal Infectious Diseases	Sciensano, Department of Animal Infectious Diseases	Van Borm, Steven; Roupie, Virginie; Hostyn, Pierre; Mathijs, Elisabeth; Lambrecht, Benedicte; Steensels, Mieke
EPI2468388	HA	Belgium	2023-Feb-27	EPI_ISL_17245098	A/Vulpes_vulpes/Belgium/01784_0008/2023	Sciensano - Animal Infectious Diseases	Sciensano, Department of Animal Infectious Diseases	Van Borm, Steven; Roupie, Virginie; Hostyn, Pierre; Mathijs, Elisabeth; Lambrecht, Benedicte; Steensels, Mieke
EPI2468380	HA	Belgium	2023-Feb-27	EPI_ISL_17244973	A/Vulpes_vulpes/Belgium/01784_0004/2023	Sciensano - Animal Infectious Diseases	Sciensano, Department of Animal Infectious Diseases	Van Borm, Steven; Roupie, Virginie; Hostyn, Pierre; Mathijs, Elisabeth; Lambrecht, Benedicte; Steensels, Mieke
EPI2764342	HA	Belgium	2023-May-17	EPI_ISL_18347730	A/Vulpes_vulpes/Belgium/04757_0004/2023	Sciensano - Animal Infectious Diseases	Sciensano, Department of Animal Infectious Diseases	Van Borm, Steven; Roupie, Virginie; Hostyn, Pierre; Mathijs, Elisabeth; Lambrecht, Benedicte; Steensels, Mieke
EPI2585317	HA	Belgium	2023-Apr-24	EPI_ISL_17774571	A/Vulpes_Vulpes/Belgium/04018_0005/2023	Sciensano - Animal Infectious Diseases	Sciensano, Department of Animal Infectious Diseases	Van Borm, Steven; Roupie, Virginie; Hostyn, Pierre; Mathijs, Elisabeth; Lambrecht, Benedicte; Steensels, Mieke
EPI2585308	HA	Belgium	2023-Apr-24	EPI_ISL_17774570	A/Vulpes_Vulpes/Belgium/04016_0001/2023	Sciensano - Animal Infectious Diseases	Sciensano, Department of Animal Infectious Diseases	Van Borm, Steven; Roupie, Virginie; Hostyn, Pierre; Mathijs, Elisabeth; Lambrecht, Benedicte; Steensels, Mieke
EPI2585300	HA	Belgium	2023-Apr-14	EPI_ISL_17774358	A/Vulpes_Vulpes/Belgium/03704_0001/2023	Sciensano - Animal Infectious Diseases	Sciensano, Department of Animal Infectious Diseases	Van Borm, Steven; Roupie, Virginie; Hostyn, Pierre; Mathijs, Elisabeth; Lambrecht, Benedicte; Steensels, Mieke
EPI2585292	HA	Belgium	2023-Apr-14	EPI_ISL_17774357	A/Vulpes_Vulpes/Belgium/03703_0007/2023	Sciensano - Animal Infectious Diseases	Sciensano, Department of Animal Infectious Diseases	Van Borm, Steven; Roupie, Virginie; Hostyn, Pierre; Mathijs, Elisabeth; Lambrecht, Benedicte; Steensels, Mieke
EPI2585283	HA	Belgium	2023-Apr-14	EPI_ISL_17774308	A/Vulpes_Vulpes/Belgium/03703_0003/2023	Sciensano - Animal Infectious Diseases	Sciensano, Department of Animal Infectious Diseases	Van Borm, Steven; Roupie, Virginie; Hostyn, Pierre; Mathijs, Elisabeth; Lambrecht, Benedicte; Steensels, Mieke
EPI2585275	HA	Belgium	2023-Apr-14	EPI_ISL_17774224	A/Vulpes_Vulpes/Belgium/03703_0001/2023	Sciensano - Animal Infectious Diseases	Sciensano, Department of Animal Infectious Diseases	Van Borm, Steven; Roupie, Virginie; Hostyn, Pierre; Mathijs, Elisabeth; Lambrecht, Benedicte; Steensels, Mieke
EPI2540332	HA	Belgium	2023-Mar-29	EPI_ISL_17606758	A/Vulpes_vulpes/Belgium/03117_0004/2023	Sciensano - Animal Infectious Diseases	Sciensano, Department of Animal Infectious Diseases	Van Borm, Steven; Roupie, Virginie; Hostyn, Pierre; Mathijs, Elisabeth; Lambrecht, Benedicte; Steensels, Mieke
EPI2540323	HA	Belgium	2023-Mar-29	EPI_ISL_17606757	A/Vulpes_vulpes/Belgium/03117_0001/2023	Sciensano - Animal Infectious Diseases	Sciensano, Department of Animal Infectious Diseases	Van Borm, Steven; Roupie, Virginie; Hostyn, Pierre; Mathijs, Elisabeth; Lambrecht, Benedicte; Steensels, Mieke
EPI2540314	HA	Belgium	2023-Mar-14	EPI_ISL_17606756	A/Vulpes_vulpes/Belgium/02359_0006/2023	Sciensano - Animal Infectious Diseases	Sciensano, Department of Animal Infectious Diseases	Van Borm, Steven; Roupie, Virginie; Hostyn, Pierre; Mathijs, Elisabeth; Lambrecht, Benedicte; Steensels, Mieke
EPI2540306	HA	Belgium	2023-Mar-14	EPI_ISL_17606755	A/Vulpes_vulpes/Belgium/02359_0002/2023	Sciensano - Animal Infectious Diseases	Sciensano, Department of Animal Infectious Diseases	Van Borm, Steven; Roupie, Virginie; Hostyn, Pierre; Mathijs, Elisabeth; Lambrecht, Benedicte; Steensels, Mieke
EPI2540297	HA	Belgium	2023-Feb-10	EPI_ISL_17606263	A/Vulpes_vulpes/Belgium/01295_0002/2023	Sciensano - Animal Infectious Diseases	Sciensano, Department of Animal Infectious Diseases	Van Borm, Steven; Roupie, Virginie; Hostyn, Pierre; Mathijs, Elisabeth; Lambrecht, Benedicte; Steensels, Mieke
EPI2469498	HA	Belgium	2023-Mar-02	EPI_ISL_17246921	A/Mustela_putorius/Belgium/01922_0001/2023	Sciensano - Animal Infectious Diseases	Sciensano, Department of Animal Infectious Diseases	Van Borm, Steven; Roupie, Virginie; Hostyn, Pierre; Mathijs, Elisabeth; Lambrecht, Benedicte; Steensels, Mieke
EPI2437035	HA	Belgium	2023-Feb-09	EPI_ISL_17072114	A/Mustela_putorius/Belgium/01421_0001/2023	Sciensano - Animal Infectious Diseases	Sciensano, Department of Animal Infectious Diseases	Van Borm, Steven; Roupie, Virginie; Hostyn, Pierre; Mathijs, Elisabeth; Lambrecht, Benedicte; Steensels, Mieke
EPI2585267	HA	Belgium	2023-Apr-14	EPI_ISL_17774063	A/Gallus_gallus/Belgium/03329_0001/2023	Sciensano - Animal Infectious Diseases	Sciensano, Department of Animal Infectious Diseases	Van Borm, Steven; Roupie, Virginie; Hostyn, Pierre; Mathijs, Elisabeth; Lambrecht, Benedicte; Steensels, Mieke
EPI2540289	HA	Belgium	2023-Mar-22	EPI_ISL_17606260	A/Gallus_gallus/Belgium/02824_0001/2023	Sciensano - Animal Infectious Diseases	Sciensano, Department of Animal Infectious Diseases	Van Borm, Steven; Roupie, Virginie; Hostyn, Pierre; Mathijs, Elisabeth; Lambrecht, Benedicte; Steensels, Mieke
EPI2540248	HA	Belgium	2023-Feb-24	EPI_ISL_17601183	A/Gallus_gallus/Belgium/01694_0001/2023	Sciensano - Animal Infectious Diseases	Sciensano, Department of Animal Infectious Diseases	Van Borm, Steven; Roupie, Virginie; Hostyn, Pierre; Mathijs, Elisabeth; Lambrecht, Benedicte; Steensels, Mieke
EPI2540240	HA	Belgium	2023-Feb-17	EPI_ISL_17601100	A/Gallus_gallus/Belgium/01393_0001/2023	Sciensano - Animal Infectious Diseases	Sciensano, Department of Animal Infectious Diseases	Van Borm, Steven; Roupie, Virginie; Hostyn, Pierre; Mathijs, Elisabeth; Lambrecht, Benedicte; Steensels, Mieke
EPI2540232	HA	Belgium	2023-Feb-15	EPI_ISL_17600913	A/Gallus_gallus/Belgium/01303_0001/2023	Sciensano - Animal Infectious Diseases	Sciensano, Department of Animal Infectious Diseases	Van Borm, Steven; Roupie, Virginie; Hostyn, Pierre; Mathijs, Elisabeth; Lambrecht, Benedicte; Steensels, Mieke
EPI2540185	HA	Belgium	2023-Feb-27	EPI_ISL_17599451	A/Gallus_gallus/Belgium/01742_0001/2023	Sciensano - Animal Infectious Diseases	Sciensano, Department of Animal Infectious Diseases	Van Borm, Steven; Roupie, Virginie; Hostyn, Pierre; Mathijs, Elisabeth; Lambrecht, Benedicte; Steensels, Mieke
EPI2468412	HA	Belgium	2023-Feb-23	EPI_ISL_17245142	A/Gallus_gallus/Belgium/01688_0004/2023	Sciensano - Animal Infectious Diseases	Sciensano, Department of Animal Infectious Diseases	Van Borm, Steven; Roupie, Virginie; Hostyn, Pierre; Mathijs, Elisabeth; Lambrecht, Benedicte; Steensels, Mieke
EPI2468372	HA	Belgium	2023-Feb-15	EPI_ISL_17244818	A/Gallus_gallus/Belgium/01434_0001/2023	Sciensano - Animal Infectious Diseases	Sciensano, Department of Animal Infectious Diseases	Van Borm, Steven; Roupie, Virginie; Hostyn, Pierre; Mathijs, Elisabeth; Lambrecht, Benedicte; Steensels, Mieke
EPI2764007	HA	Belgium	2023-Jan-21	EPI_ISL_18043919	A/Buteo_buteo/Belgium/00815_0002/2023	Sciensano - Animal Infectious Diseases	Sciensano, Department of Animal Infectious Diseases	Van Borm, Steven; Roupie, Virginie; Hostyn, Pierre; Mathijs, Elisabeth; Lambrecht, Benedicte; Steensels, Mieke
EPI2585251	HA	Belgium	2023-Mar-15	EPI_ISL_17774061	A/Buteo_buteo/Belgium/02423_0003/2023	Sciensano - Animal Infectious Diseases	Sciensano, Department of Animal Infectious Diseases	Van Borm, Steven; Roupie, Virginie; Hostyn, Pierre; Mathijs, Elisabeth; Lambrecht, Benedicte; Steensels, Mieke
EPI2763963	HA	Belgium	2023-Jan-02	EPI_ISL_18043918	A/Branta_canadensis/Belgium/00226_0004/2023	Sciensano - Animal Infectious Diseases	Sciensano, Department of Animal Infectious Diseases	Van Borm, Steven; Roupie, Virginie; Hostyn, Pierre; Mathijs, Elisabeth; Lambrecht, Benedicte; Steensels, Mieke
EPI2764136	HA	Belgium	2023-May-07	EPI_ISL_18343463	A/Columba_palumbus/Belgium/04695_0003/2023	Sciensano - Animal Infectious Diseases	Sciensano, Department of Animal Infectious Diseases	Van Borm, Steven; Roupie, Virginie; Hostyn, Pierre; Mathijs, Elisabeth; Lambrecht, Benedicte; Steensels, Mieke
EPI2540340	HA	Belgium	2023-Feb-16	EPI_ISL_17606759	A/Numenius_arquata/Belgium/01456_0003/2023	Sciensano - Animal Infectious Diseases	Sciensano, Department of Animal Infectious Diseases	Van Borm, Steven; Roupie, Virginie; Hostyn, Pierre; Mathijs, Elisabeth; Lambrecht, Benedicte; Steensels, Mieke
EPI2540200	HA	Belgium	2023-Mar-07	EPI_ISL_17599531	A/Corvus_monedula/Belgium/02027_0007/2023	Sciensano - Animal Infectious Diseases	Sciensano, Department of Animal Infectious Diseases	Van Borm, Steven; Roupie, Virginie; Hostyn, Pierre; Mathijs, Elisabeth; Lambrecht, Benedicte; Steensels, Mieke
EPI2415345	HA	Belgium	2023-Jan-02	EPI_ISL_16984642	A/Anser_anser/Belgium/00286_0004/2023	Sciensano - Animal Infectious Diseases	Sciensano, Department of Animal Infectious Diseases	Van Borm, Steven; Roupie, Virginie; Hostyn, Pierre; Lambrecht, Benedicte; Steensels, Mieke
EPI2779986	HA	Belgium	2023-Jan-27	EPI_ISL_18439514	A/Pica_pica/Belgium/00906_0003/2023	Sciensano - Animal Infectious Diseases	Sciensano, Department of Animal Infectious Diseases	Van Borm, Steven; Roupie, Virginie; Hostyn, Pierre; Mathijs, Elisabeth; Lambrecht, Benedicte; Steensels, Mieke
EPI2764350	HA	Belgium	2023-May-23	EPI_ISL_18347731	A/Chroicocephalus_ridibundus/Belgium/04872_0003/2023	Sciensano - Animal Infectious Diseases	Sciensano, Department of Animal Infectious Diseases	Van Borm, Steven; Roupie, Virginie; Hostyn, Pierre; Mathijs, Elisabeth; Lambrecht, Benedicte; Steensels, Mieke
EPI2764334	HA	Belgium	2023-May-08	EPI_ISL_18347729	A/Chroicocephalus_ridibundus/Belgium/04695_0001/2023	Sciensano - Animal Infectious Diseases	Sciensano, Department of Animal Infectious Diseases	Van Borm, Steven; Roupie, Virginie; Hostyn, Pierre; Mathijs, Elisabeth; Lambrecht, Benedicte; Steensels, Mieke
EPI2764200	HA	Belgium	2023-Apr-28	EPI_ISL_18343474	A/Chroicocephalus_ridibundus/Belgium/04326_0003/2023	Sciensano - Animal Infectious Diseases	Sciensano, Department of Animal Infectious Diseases	Van Borm, Steven; Roupie, Virginie; Hostyn, Pierre; Mathijs, Elisabeth; Lambrecht, Benedicte; Steensels, Mieke
EPI2764039	HA	Belgium	2023-Jan-23	EPI_ISL_18043917	A/Chroicocephalus_ridibundus/Belgium/00815_0004/2023	Sciensano - Animal Infectious Diseases	Sciensano, Department of Animal Infectious Diseases	Van Borm, Steven; Roupie, Virginie; Hostyn, Pierre; Mathijs, Elisabeth; Lambrecht, Benedicte; Steensels, Mieke
EPI2763983	HA	Belgium	2023-Jan-21	EPI_ISL_18043916	A/Chroicocephalus_ridibundus/Belgium/00814_0004/2023	Sciensano - Animal Infectious Diseases	Sciensano, Department of Animal Infectious Diseases	Van Borm, Steven; Roupie, Virginie; Hostyn, Pierre; Mathijs, Elisabeth; Lambrecht, Benedicte; Steensels, Mieke
EPI2603788	HA	Belgium	2023-Apr-18	EPI_ISL_17830874	A/Chroicocephalus_ridibundus/Belgium/03706_0003/2023	Sciensano - Animal Infectious Diseases	Sciensano, Department of Animal Infectious Diseases	Van Borm, Steven; Roupie, Virginie; Hostyn, Pierre; Mathijs, Elisabeth; Lambrecht, Benedicte; Steensels, Mieke
EPI2603780	HA	Belgium	2023-Apr-18	EPI_ISL_17830871	A/Chroicocephalus_ridibundus/Belgium/03706_0002/2023	Sciensano - Animal Infectious Diseases	Sciensano, Department of Animal Infectious Diseases	Van Borm, Steven; Roupie, Virginie; Hostyn, Pierre; Mathijs, Elisabeth; Lambrecht, Benedicte; Steensels, Mieke
EPI2603748	HA	Belgium	2023-Feb-07	EPI_ISL_17830839	A/Chroicocephalus_ridibundus/Belgium/01145_0008/2023	Sciensano - Animal Infectious Diseases	Sciensano, Department of Animal Infectious Diseases	Van Borm, Steven; Roupie, Virginie; Hostyn, Pierre; Mathijs, Elisabeth; Lambrecht, Benedicte; Steensels, Mieke
EPI2603740	HA	Belgium	2023-Feb-07	EPI_ISL_17830838	A/Chroicocephalus_ridibundus/Belgium/01145_0006/2023	Sciensano - Animal Infectious Diseases	Sciensano, Department of Animal Infectious Diseases	Van Borm, Steven; Roupie, Virginie; Hostyn, Pierre; Mathijs, Elisabeth; Lambrecht, Benedicte; Steensels, Mieke
EPI2540208	HA	Belgium	2023-Jan-12	EPI_ISL_17599532	A/Chroicocephalus_ridibundus/Belgium/00374_0005/2023	Sciensano - Animal Infectious Diseases	Sciensano, Department of Animal Infectious Diseases	Van Borm, Steven; Roupie, Virginie; Hostyn, Pierre; Mathijs, Elisabeth; Lambrecht, Benedicte; Steensels, Mieke
EPI2496406	HA	Belgium	2023-Jan-26	EPI_ISL_17367266	A/Chroicocephalus_ridibundus/Belgium/00816_0001/2023	Sciensano - Animal Infectious Diseases	Sciensano, Department of Animal Infectious Diseases	Van Borm, Steven; Roupie, Virginie; Hostyn, Pierre; Mathijs, Elisabeth; Lambrecht, Benedicte; Steensels, Mieke
EPI2415390	HA	Belgium	2023-Jan-02	EPI_ISL_16984863	A/Chroicocephalus_ridibundus/Belgium/00226_0001/2023	Sciensano - Animal Infectious Diseases	Sciensano, Department of Animal Infectious Diseases	Van Borm, Steven; Roupie, Virginie; Hostyn, Pierre; Lambrecht, Benedicte; Steensels, Mieke
EPI2437152	HA	Belgium	2023-Feb-06	EPI_ISL_17072312	A/Gallus_gallus/Belgium/01172_0001/2023	Sciensano - Animal Infectious Diseases	Sciensano, Department of Animal Infectious Diseases	Van Borm, Steven; Roupie, Virginie; Hostyn, Pierre; Mathijs, Elisabeth; Lambrecht, Benedicte; Steensels, Mieke
EPI2437060	HA	Belgium	2023-Feb-03	EPI_ISL_17072173	A/Gallus_gallus/Belgium/01111_0002/2023	Sciensano - Animal Infectious Diseases	Sciensano, Department of Animal Infectious Diseases	Van Borm, Steven; Roupie, Virginie; Hostyn, Pierre; Mathijs, Elisabeth; Lambrecht, Benedicte; Steensels, Mieke
EPI2350475	HA	Belgium	2023-Jan-19	EPI_ISL_16809297	A/Gallus_gallus/Belgium/00548_0001/2023	Sciensano - Animal Infectious Diseases	Sciensano, Department of Animal Infectious Diseases	Van Borm, Steven; Roupie, Virginie; Hostyn, Pierre; Lambrecht, Benedicte; Steensels, Mieke
EPI2314289	HA	Belgium	2023-Jan-10	EPI_ISL_16676471	A/Gallus_gallus/Belgium/00322-0002/2023	Sciensano - Animal Infectious Diseases	Sciensano, Department of Animal Infectious Diseases	Van Borm, Steven; Roupie, Virginie; Hostyn, Pierre; Lambrecht, Benedicte; Steensels, Mieke
EPI2350467	HA	Belgium	2023-Jan-24	EPI_ISL_16809296	A/Meleagris_gallopavo/Belgium/00695_0001/2023	Sciensano - Animal Infectious Diseases	Sciensano, Department of Animal Infectious Diseases	Van Borm, Steven; Roupie, Virginie; Hostyn, Pierre; Lambrecht, Benedicte; Steensels, Mieke
EPI2608681	HA	Czech Republic	2023-May-26	EPI_ISL_17884625	A/peregrine_falcon/Czech_Republic/8420/2023	State Veterinary Institute Prague	State Veterinary Institute Prague	Alexander,Nagy;Lenka,Cernikova;Martina,Stara
EPI2579791	HA	Czech Republic	2023-May-17	EPI_ISL_17732340	A/peregrine_falcon/Czech_Republic/7735-2_chymus/2023	State Veterinary Institute Prague	State Veterinary Institute Prague	Alexander,Nagy;Lenka,Cernikova;Martina,Stara
EPI2579783	HA	Czech Republic	2023-May-17	EPI_ISL_17732339	A/peregrine_falcon/Czech_Republic/7735-2/2023	State Veterinary Institute Prague	State Veterinary Institute Prague	Alexander,Nagy;Lenka,Cernikova;Martina,Stara
EPI2579775	HA	Czech Republic	2023-May-17	EPI_ISL_17732338	A/peregrine_falcon/Czech_Republic/7735-1/2023	State Veterinary Institute Prague	State Veterinary Institute Prague	Alexander,Nagy;Lenka,Cernikova;Martina,Stara
EPI2578116	HA	Czech Republic	2023-May-15	EPI_ISL_17716828	A/peregrine_falcon/Czech_Republic/7459-3/2023	State Veterinary Institute Prague	State Veterinary Institute Prague	Alexander,Nagy;Lenka,Cernikova;Martina,Stara
EPI2578108	HA	Czech Republic	2023-May-15	EPI_ISL_17716827	A/peregrine_falcon/Czech_Republic/7459-2/2023	State Veterinary Institute Prague	State Veterinary Institute Prague	Alexander,Nagy;Lenka,Cernikova;Martina,Stara
EPI2578100	HA	Czech Republic	2023-May-15	EPI_ISL_17716826	A/peregrine_falcon/Czech_Republic/7459-1/2023	State Veterinary Institute Prague	State Veterinary Institute Prague	Alexander,Nagy;Lenka,Cernikova;Martina,Stara
EPI2536948	HA	Czech Republic	2023-Apr-04	EPI_ISL_17584809	A/chicken/Czech_Reublic/5215_orig/2023	State Veterinary Institute Prague	State Veterinary Institute Prague	Alexander,Nagy;Lenka,Cernikova;Martina,Stara
EPI2578148	HA	Czech Republic	2023-May-12	EPI_ISL_17716832	A/chicken/Czech_Republic/7531-1orig/2023	State Veterinary Institute Prague	State Veterinary Institute Prague	Alexander,Nagy;Lenka,Cernikova;Martina,Stara
EPI2578140	HA	Czech Republic	2023-May-12	EPI_ISL_17716831	A/chicken/Czech_Republic/7531-3/2023	State Veterinary Institute Prague	State Veterinary Institute Prague	Alexander,Nagy;Lenka,Cernikova;Martina,Stara
EPI2578132	HA	Czech Republic	2023-May-12	EPI_ISL_17716830	A/chicken/Czech_Republic/7531-2/2023	State Veterinary Institute Prague	State Veterinary Institute Prague	Alexander,Nagy;Lenka,Cernikova;Martina,Stara
EPI2578124	HA	Czech Republic	2023-May-12	EPI_ISL_17716829	A/chicken/Czech_Republic/7531-1/2023	State Veterinary Institute Prague	State Veterinary Institute Prague	Alexander,Nagy;Lenka,Cernikova;Martina,Stara
EPI2608705	HA	Czech Republic	2023-May-05	EPI_ISL_17884628	A/common_tern/Czech_Republic/8807-5/2023	State Veterinary Institute Prague	State Veterinary Institute Prague	Alexander,Nagy;Lenka,Cernikova;Martina,Stara
EPI2608697	HA	Czech Republic	2023-May-05	EPI_ISL_17884627	A/common_tern/Czech_Republic/8807-4/2023	State Veterinary Institute Prague	State Veterinary Institute Prague	Alexander,Nagy;Lenka,Cernikova;Martina,Stara
EPI2608689	HA	Czech Republic	2023-May-05	EPI_ISL_17884626	A/common_tern/Czech_Republic/8807-1/2023	State Veterinary Institute Prague	State Veterinary Institute Prague	Alexander,Nagy;Lenka,Cernikova;Martina,Stara
EPI2577964	HA	Czech Republic	2023-May-12	EPI_ISL_17716809	A/guinea_fowl/Czech_Republic/7531-2orig/2023	State Veterinary Institute Prague	State Veterinary Institute Prague	Alexander,Nagy;Lenka,Cernikova;Martina,Stara
EPI2577956	HA	Czech Republic	2023-May-12	EPI_ISL_17716808	A/guinea_fowl/Czech_Republic/7531-5/2023	State Veterinary Institute Prague	State Veterinary Institute Prague	Alexander,Nagy;Lenka,Cernikova;Martina,Stara
EPI2577948	HA	Czech Republic	2023-May-12	EPI_ISL_17716807	A/guinea_fowl/Czech_Republic/7531-4/2023	State Veterinary Institute Prague	State Veterinary Institute Prague	Alexander,Nagy;Lenka,Cernikova;Martina,Stara
EPI2578092	HA	Czech Republic	2023-May-11	EPI_ISL_17716825	A/black-headed_gull/Czech_Republic/7334-5/2023	State Veterinary Institute Prague	State Veterinary Institute Prague	Alexander,Nagy;Lenka,Cernikova;Martina,Stara
EPI2578084	HA	Czech Republic	2023-May-11	EPI_ISL_17716824	A/black-headed_gull/Czech_Republic/7334-4/2023	State Veterinary Institute Prague	State Veterinary Institute Prague	Alexander,Nagy;Lenka,Cernikova;Martina,Stara
EPI2578044	HA	Czech Republic	2023-May-03	EPI_ISL_17716819	A/black-headed_gull/Czech_Republic/6947-4/2023	State Veterinary Institute Prague	State Veterinary Institute Prague	Alexander,Nagy;Lenka,Cernikova;Martina,Stara
EPI2578036	HA	Czech Republic	2023-May-03	EPI_ISL_17716818	A/black-headed_gull/Czech_Republic/6947-3/2023	State Veterinary Institute Prague	State Veterinary Institute Prague	Alexander,Nagy;Lenka,Cernikova;Martina,Stara
EPI2578028	HA	Czech Republic	2023-May-03	EPI_ISL_17716817	A/black-headed_gull/Czech_Republic/6947-1/2023	State Veterinary Institute Prague	State Veterinary Institute Prague	Alexander,Nagy;Lenka,Cernikova;Martina,Stara
EPI2578020	HA	Czech Republic	2023-Apr-24	EPI_ISL_17716816	A/black-headed_gull/Czech_Republic/6634-1/2023	State Veterinary Institute Prague	State Veterinary Institute Prague	Alexander,Nagy;Lenka,Cernikova;Martina,Stara
EPI2578012	HA	Czech Republic	2023-Apr-24	EPI_ISL_17716815	A/black-headed_gull/Czech_Republic/6633-2/2023	State Veterinary Institute Prague	State Veterinary Institute Prague	Alexander,Nagy;Lenka,Cernikova;Martina,Stara
EPI2578004	HA	Czech Republic	2023-Apr-24	EPI_ISL_17716814	A/black-headed_gull/Czech_Republic/6633-1/2023	State Veterinary Institute Prague	State Veterinary Institute Prague	Alexander,Nagy;Lenka,Cernikova;Martina,Stara
EPI2577996	HA	Czech Republic	2023-Apr-24	EPI_ISL_17716813	A/black-headed_gull/Czech_Republic/6577-4/2023	State Veterinary Institute Prague	State Veterinary Institute Prague	Alexander,Nagy;Lenka,Cernikova;Martina,Stara
EPI2577988	HA	Czech Republic	2023-Apr-24	EPI_ISL_17716812	A/black-headed_gull/Czech_Republic/6577-3/2023	State Veterinary Institute Prague	State Veterinary Institute Prague	Alexander,Nagy;Lenka,Cernikova;Martina,Stara
EPI2577980	HA	Czech Republic	2023-Apr-24	EPI_ISL_17716811	A/black-headed_gull/Czech_Republic/6577-2/2023	State Veterinary Institute Prague	State Veterinary Institute Prague	Alexander,Nagy;Lenka,Cernikova;Martina,Stara
EPI2577972	HA	Czech Republic	2023-Apr-24	EPI_ISL_17716810	A/black-headed_gull/Czech_Republic/6577-1/2023	State Veterinary Institute Prague	State Veterinary Institute Prague	Alexander,Nagy;Lenka,Cernikova;Martina,Stara
EPI2552825	HA	Czech Republic	2023-May-02	EPI_ISL_17650920	A/black-headed_gull/Czech_Republic/6634-5/2023	State Veterinary Institute Prague	State Veterinary Institute Prague	Alexander,Nagy;Lenka,Cernikova;Martina,Stara
EPI2552817	HA	Czech Republic	2023-Apr-24	EPI_ISL_17650919	A/black-headed_gull/Czech_Republic/6634-4/2023	State Veterinary Institute Prague	State Veterinary Institute Prague	Alexander,Nagy;Lenka,Cernikova;Martina,Stara
EPI2552809	HA	Czech Republic	2023-Apr-24	EPI_ISL_17650918	A/black-headed_gull/Czech_Republic/6634-3/2023	State Veterinary Institute Prague	State Veterinary Institute Prague	Alexander,Nagy;Lenka,Cernikova;Martina,Stara
EPI2552801	HA	Czech Republic	2023-Apr-24	EPI_ISL_17650917	A/black-headed_gull/Czech_Republic/6634-2/2023	State Veterinary Institute Prague	State Veterinary Institute Prague	Alexander,Nagy;Lenka,Cernikova;Martina,Stara
EPI2552793	HA	Czech Republic	2023-Apr-24	EPI_ISL_17650916	A/black-headed_gull/Czech_Republic/6577-5/2023	State Veterinary Institute Prague	State Veterinary Institute Prague	Alexander,Nagy;Lenka,Cernikova;Martina,Stara
EPI2537092	HA	Czech Republic	2023-Apr-20	EPI_ISL_17584827	A/black-headed_gull/Czech_Republic/6066-5/2023	State Veterinary Institute Prague	State Veterinary Institute Prague	Alexander,Nagy;Lenka,Cernikova;Martina,Stara
EPI2537084	HA	Czech Republic	2023-Apr-13	EPI_ISL_17584826	A/black-headed_gull/Czech_Republic/5695-8/2023	State Veterinary Institute Prague	State Veterinary Institute Prague	Alexander,Nagy;Lenka,Cernikova;Martina,Stara
EPI2537076	HA	Czech Republic	2023-Apr-13	EPI_ISL_17584825	A/black-headed_gull/Czech_Republic/5695-7/2023	State Veterinary Institute Prague	State Veterinary Institute Prague	Alexander,Nagy;Lenka,Cernikova;Martina,Stara
EPI2537068	HA	Czech Republic	2023-Apr-13	EPI_ISL_17584824	A/black-headed_gull/Czech_Republic/5695-5/2023	State Veterinary Institute Prague	State Veterinary Institute Prague	Alexander,Nagy;Lenka,Cernikova;Martina,Stara
EPI2537060	HA	Czech Republic	2023-Apr-13	EPI_ISL_17584823	A/black-headed_gull/Czech_Republic/5695-4/2023	State Veterinary Institute Prague	State Veterinary Institute Prague	Alexander,Nagy;Lenka,Cernikova;Martina,Stara
EPI2537052	HA	Czech Republic	2023-Apr-13	EPI_ISL_17584822	A/black-headed_gull/Czech_Republic/5695-3/2023	State Veterinary Institute Prague	State Veterinary Institute Prague	Alexander,Nagy;Lenka,Cernikova;Martina,Stara
EPI2537044	HA	Czech Republic	2023-Apr-13	EPI_ISL_17584821	A/black-headed_gull/Czech_Republic/5695-2/2023	State Veterinary Institute Prague	State Veterinary Institute Prague	Alexander,Nagy;Lenka,Cernikova;Martina,Stara
EPI2537036	HA	Czech Republic	2023-Apr-13	EPI_ISL_17584820	A/black-headed_gull/Czech_Republic/5695-1/2023	State Veterinary Institute Prague	State Veterinary Institute Prague	Alexander,Nagy;Lenka,Cernikova;Martina,Stara
EPI2537028	HA	Czech Republic	2023-Apr-12	EPI_ISL_17584819	A/black-headed_gull/Czech_Republic/5487-5/2023	State Veterinary Institute Prague	State Veterinary Institute Prague	Alexander,Nagy;Lenka,Cernikova;Martina,Stara
EPI2537020	HA	Czech Republic	2023-Apr-12	EPI_ISL_17584818	A/black-headed_gull/Czech_Republic/5487-4/2023	State Veterinary Institute Prague	State Veterinary Institute Prague	Alexander,Nagy;Lenka,Cernikova;Martina,Stara
EPI2537012	HA	Czech Republic	2023-Apr-12	EPI_ISL_17584817	A/black-headed_gull/Czech_Republic/5487-2/2023	State Veterinary Institute Prague	State Veterinary Institute Prague	Alexander,Nagy;Lenka,Cernikova;Martina,Stara
EPI2537004	HA	Czech Republic	2023-Apr-11	EPI_ISL_17584816	A/black-headed_gull/Czech_Republic/5452-4/2023	State Veterinary Institute Prague	State Veterinary Institute Prague	Alexander,Nagy;Lenka,Cernikova;Martina,Stara
EPI2536996	HA	Czech Republic	2023-Apr-11	EPI_ISL_17584815	A/black-headed_gull/Czech_Republic/5452-3/2023	State Veterinary Institute Prague	State Veterinary Institute Prague	Alexander,Nagy;Lenka,Cernikova;Martina,Stara
EPI2536988	HA	Czech Republic	2023-Apr-11	EPI_ISL_17584814	A/black-headed_gull/Czech_Republic/5452-2/2023	State Veterinary Institute Prague	State Veterinary Institute Prague	Alexander,Nagy;Lenka,Cernikova;Martina,Stara
EPI2536980	HA	Czech Republic	2023-Apr-11	EPI_ISL_17584813	A/black-headed_gull/Czech_Republic/5452-1/2023	State Veterinary Institute Prague	State Veterinary Institute Prague	Alexander,Nagy;Lenka,Cernikova;Martina,Stara
EPI2536972	HA	Czech Republic	2023-Apr-11	EPI_ISL_17584812	A/black-headed_gull/Czech_Republic/5425-3/2023	State Veterinary Institute Prague	State Veterinary Institute Prague	Alexander,Nagy;Lenka,Cernikova;Martina,Stara
EPI2536964	HA	Czech Republic	2023-Apr-11	EPI_ISL_17584811	A/black-headed_gull/Czech_Republic/5425-1/2023	State Veterinary Institute Prague	State Veterinary Institute Prague	Alexander,Nagy;Lenka,Cernikova;Martina,Stara
EPI2536956	HA	Czech Republic	2023-Apr-03	EPI_ISL_17584810	A/black-headed_gull/Czech_Republic/5295-3/2023	State Veterinary Institute Prague	State Veterinary Institute Prague	Alexander,Nagy;Lenka,Cernikova;Martina,Stara
EPI2510280	HA	Czech Republic	2023-Apr-04	EPI_ISL_17470109	A/black-headed_gull/Czech_Republic/5152-5/2023	State Veterinary Institute Prague	State Veterinary Institute Prague	Alexander,Nagy;Lenka,Cernikova;Martina,Stara
EPI2510272	HA	Czech Republic	2023-Apr-04	EPI_ISL_17470108	A/black-headed_gull/Czech_Republic/5152-4/2023	State Veterinary Institute Prague	State Veterinary Institute Prague	Alexander,Nagy;Lenka,Cernikova;Martina,Stara
EPI2510264	HA	Czech Republic	2023-Apr-04	EPI_ISL_17470107	A/black-headed_gull/Czech_Republic/5152-3/2023	State Veterinary Institute Prague	State Veterinary Institute Prague	Alexander,Nagy;Lenka,Cernikova;Martina,Stara
EPI2510256	HA	Czech Republic	2023-Apr-04	EPI_ISL_17470106	A/black-headed_gull/Czech_Republic/5152-2/2023	State Veterinary Institute Prague	State Veterinary Institute Prague	Alexander,Nagy;Lenka,Cernikova;Martina,Stara
EPI2510248	HA	Czech Republic	2023-Apr-04	EPI_ISL_17470105	A/black-headed_gull/Czech_Republic/5152-1/2023	State Veterinary Institute Prague	State Veterinary Institute Prague	Alexander,Nagy;Lenka,Cernikova;Martina,Stara
EPI2578076	HA	Czech Republic	2023-May-05	EPI_ISL_17716823	A/turkey/Czech_Republic/7124-2/2023	State Veterinary Institute Prague	State Veterinary Institute Prague	Alexander,Nagy;Lenka,Cernikova;Martina,Stara
EPI2578068	HA	Czech Republic	2023-May-05	EPI_ISL_17716822	A/turkey/Czech_Republic/7124-1/2023	State Veterinary Institute Prague	State Veterinary Institute Prague	Alexander,Nagy;Lenka,Cernikova;Martina,Stara
EPI2578060	HA	Czech Republic	2023-May-05	EPI_ISL_17716821	A/turkey/Czech_Republic/7123-2/2023	State Veterinary Institute Prague	State Veterinary Institute Prague	Alexander,Nagy;Lenka,Cernikova;Martina,Stara
EPI2578052	HA	Czech Republic	2023-May-05	EPI_ISL_17716820	A/turkey/Czech_Republic/7123-1/2023	State Veterinary Institute Prague	State Veterinary Institute Prague	Alexander,Nagy;Lenka,Cernikova;Martina,Stara
EPI2552833	HA	Czech Republic	2023-May-02	EPI_ISL_17650921	A/turkey/Czech_Republic/6734_orig/2023	State Veterinary Institute Prague	State Veterinary Institute Prague	Alexander,Nagy;Lenka,Cernikova;Martina,Stara
EPI2745876	HA	Denmark	2023-Jul-30	EPI_ISL_18271510	A/black-headed_gull/Denmark/06169-1.01/2023-07-30	Statens Serumm Institute	Statens Serum Institute	Hjulsager,Charlotte; Liang,Yuan
EPI2745868	HA	Denmark	2023-Jul-27	EPI_ISL_18271511	A/mute_swan/Denmark/06134-1.02/2023-07-27	Statens Serumm Institute	Statens Serum Institute	Hjulsager,Charlotte; Liang,Yuan
EPI2745860	HA	Denmark	2023-Aug-05	EPI_ISL_18271512	A/mute_swan/Denmark/06339-1.01/2023-08-05	Statens Serumm Institute	Statens Serum Institute	Hjulsager,Charlotte; Liang,Yuan
EPI1381395	HA	Egypt	2018-Mar-28	EPI_ISL_344539	A/Turkey/Egypt/AR550/2018	Poultry Diseases Department ,Faculty of Veterinary Medicine, Beni-Suef University	Friedrich-Loeffler-Institut	Hassan ,KE; King,J ; El-Kady, MF; Abohamra ,S; Pohlmann, A ; Harder, TC
EPI1585011	HA	Egypt	2017-May-10	EPI_ISL_389751	A/chicken/Egypt/M14081D/2017	na	na	Kandeil,A.; Webby,R.; McKenzie,P.; Kayali,G.; Ali,M.A.
EPI2701751	HA	Finland	2023-Aug-03	EPI_ISL_18131276	A/blue fox/Finland/2023AI06820_015/2023	University of Helsinki, Department of Virology	Friedrich-Loeffler-Institut	na
EPI2701759	HA	Finland	2023-Aug-03	EPI_ISL_18131277	A/red fox/Finland/2023AI06879_074/2023	University of Helsinki, Department of Virology	Friedrich-Loeffler-Institut	na
EPI2701767	HA	Finland	2023-Aug-03	EPI_ISL_18131278	A/silver fox/Finland/2023AI06838_033/2023	University of Helsinki, Department of Virology	Friedrich-Loeffler-Institut	na
EPI2701775	HA	Finland	2023-Aug-04	EPI_ISL_18131279	A/silver fox/Finland/2023AI06834_029/2023	University of Helsinki, Department of Virology	Friedrich-Loeffler-Institut	na
EPI2701783	HA	Finland	2023-Aug-04	EPI_ISL_18131280	A/blue fox/Finland/2023AI06876_071/2023	University of Helsinki, Department of Virology	Friedrich-Loeffler-Institut	na
EPI2467145	HA	France	2023-Feb-10	EPI_ISL_17233302	A/fox/France/23P002844/2023	Anses (Ploufragan-Plouzané)	ANSES Agence Nationale De Securite Sanitaire De L’alimentation	na
EPI1032549	HA	Hungary	2016-Nov-24	EPI_ISL_271714	A/Mulard_duck/Hungary/59163/2016	National Food Chain Safety Office Veterinary Diagnostic Directorate Laboratory for Molecular Biology	Danam.Vet.Molbiol	Adam, Dan
EPI1176517	HA	Israel	2016-Dec-20	EPI_ISL_298640	A/turkey/Israel/1045/2016	na	na	Shkoda,I.; Lapin,K.; Simanov,L.; Lublin,A.
EPI2750962	HA	Netherlands	2023-May-26	EPI_ISL_18286219	A/Sandwich Tern/Netherlands/23009152-001/2023	Wageningen Bioveterinary Research	Wageningen Bioveterinary Research	Beerens, Nancy; Harders, Frank; Pritz-Verschuren, Sylvia; Roose, Marit; Venema, Sandra; Germeraad, Evelien; Engelsma, Marc; Heutink, Rene
EPI2660630	HA	Netherlands	2023-May-29	EPI_ISL_18048778	A/Eurasian Eagle-Owl/Netherlands/23009501-002/2023	Wageningen Bioveterinary Research	Wageningen Bioveterinary Research	Beerens, Nancy; Harders, Frank; Pritz-Verschuren, Sylvia; Roose, Marit; Venema, Sandra; Germeraad, Evelien; Engelsma, Marc; Heutink, Rene
EPI2670388	HA	Netherlands	2023-Mar-07	EPI_ISL_18075153	A/Black-headed Gull/Netherlands/48/2023	Erasmus Medical Center	Erasmus Medical Center	Vuong,O; Thewessen, S; Bellido-Martin, A.B.; Fouchier, R.A.M.
EPI2670385	HA	Netherlands	2023-Mar-16	EPI_ISL_18075152	A/Peregrine Falcon/Netherlands/14/2023	Erasmus Medical Center	Erasmus Medical Center	Vuong,O; Thewessen, S; Bellido-Martin, A.B.; Fouchier, R.A.M.
EPI2670377	HA	Netherlands	2023-Mar-18	EPI_ISL_18075151	A/Black-headed Gull/Netherlands/53/2023	Erasmus Medical Center	Erasmus Medical Center	Vuong,O; Thewessen, S; Bellido-Martin, A.B.; Fouchier, R.A.M.
EPI2670369	HA	Netherlands	2023-Mar-10	EPI_ISL_18075150	A/Black-headed Gull/Netherlands/52/2023	Erasmus Medical Center	Erasmus Medical Center	Vuong,O; Thewessen, S; Bellido-Martin, A.B.; Fouchier, R.A.M.
EPI2670361	HA	Netherlands	2023-Mar-10	EPI_ISL_18075149	A/Black-headed Gull/Netherlands/51/2023	Erasmus Medical Center	Erasmus Medical Center	Vuong,O; Thewessen, S; Bellido-Martin, A.B.; Fouchier, R.A.M.
EPI2670353	HA	Netherlands	2023-Mar-10	EPI_ISL_18075148	A/Peregrine Falcon/Netherlands/13/2023	Erasmus Medical Center	Erasmus Medical Center	Vuong,O; Thewessen, S; Bellido-Martin, A.B.; Fouchier, R.A.M.
EPI2670345	HA	Netherlands	2023-Mar-10	EPI_ISL_18075147	A/Peregrine Falcon/Netherlands/12/2023	Erasmus Medical Center	Erasmus Medical Center	Vuong,O; Thewessen, S; Bellido-Martin, A.B.; Fouchier, R.A.M.
EPI2670329	HA	Netherlands	2023-Mar-07	EPI_ISL_18075145	A/Black-headed Gull/Netherlands/50/2023	Erasmus Medical Center	Erasmus Medical Center	Vuong,O; Thewessen, S; Bellido-Martin, A.B.; Fouchier, R.A.M.
EPI2670321	HA	Netherlands	2023-Mar-07	EPI_ISL_18075144	A/Black-headed Gull/Netherlands/49/2023	Erasmus Medical Center	Erasmus Medical Center	Vuong,O; Thewessen, S; Bellido-Martin, A.B.; Fouchier, R.A.M.
EPI2670313	HA	Netherlands	2023-Mar-07	EPI_ISL_18075143	A/Black-headed Gull/Netherlands/47/2023	Erasmus Medical Center	Erasmus Medical Center	na
EPI2670305	HA	Netherlands	2023-Mar-07	EPI_ISL_18075142	A/Black-headed Gull/Netherlands/46/2023	Erasmus Medical Center	Erasmus Medical Center	Vuong,O; Thewessen, S; Bellido-Martin, A.B.; Fouchier, R.A.M.
EPI2670297	HA	Netherlands	2023-Mar-07	EPI_ISL_18075141	A/Black-headed Gull/Netherlands/45/2023	Erasmus Medical Center	Erasmus Medical Center	Vuong,O; Thewessen, S; Bellido-Martin, A.B.; Fouchier, R.A.M.
EPI2670289	HA	Netherlands	2023-Mar-07	EPI_ISL_18075140	A/Common Gull/Netherlands/3/2023	Erasmus Medical Center	Erasmus Medical Center	Vuong,O; Thewessen, S; Bellido-Martin, A.B.; Fouchier, R.A.M.
EPI2666779	HA	Netherlands	2023-Apr-24	EPI_ISL_18064626	A/European herring gull/Netherlands/14/2023	Erasmus Medical Center	Erasmus Medical Center	Vuong,O; Thewessen, S; Bellido-Martin, A.B.; Fouchier, R.A.M.
EPI2666775	HA	Netherlands	2023-May-12	EPI_ISL_18064625	A/Black-headed Gull/Netherlands/59/2023	Erasmus Medical Center	Erasmus Medical Center	Vuong,O; Thewessen, S; Bellido-Martin, A.B.; Fouchier, R.A.M.
EPI2666770	HA	Netherlands	2023-May-03	EPI_ISL_18064624	A/Black-headed Gull/Netherlands/54/2023	Erasmus Medical Center	Erasmus Medical Center	Vuong,O; Thewessen, S; Bellido-Martin, A.B.; Fouchier, R.A.M.
EPI2666765	HA	Netherlands	2023-May-07	EPI_ISL_18064623	A/Lesser black-backed Gull/Netherlands/1/2023	Erasmus Medical Center	Erasmus Medical Center	Vuong,O; Thewessen, S; Bellido-Martin, A.B.; Fouchier, R.A.M.
EPI2666759	HA	Netherlands	2023-May-12	EPI_ISL_18064622	A/Black-headed Gull/Netherlands/57/2023	Erasmus Medical Center	Erasmus Medical Center	Vuong,O; Thewessen, S; Bellido-Martin, A.B.; Fouchier, R.A.M.
EPI2666751	HA	Netherlands	2023-May-12	EPI_ISL_18064621	A/Mediterranean Gull/Netherlands/1/2023	Erasmus Medical Center	Erasmus Medical Center	Vuong,O; Thewessen, S; Bellido-Martin, A.B.; Fouchier, R.A.M.
EPI2666744	HA	Netherlands	2023-May-12	EPI_ISL_18064620	A/Black-headed Gull/Netherlands/58/2023	Erasmus Medical Center	Erasmus Medical Center	Vuong,O; Thewessen, S; Bellido-Martin, A.B.; Fouchier, R.A.M.
EPI2666736	HA	Netherlands	2023-May-12	EPI_ISL_18064619	A/Mediterranean Gull/Netherlands/2/2023	Erasmus Medical Center	Erasmus Medical Center	Vuong,O; Thewessen, S; Bellido-Martin, A.B.; Fouchier, R.A.M.
EPI2666728	HA	Netherlands	2023-May-12	EPI_ISL_18064618	A/Black-headed Gull/Netherlands/56/2023	Erasmus Medical Center	Erasmus Medical Center	Vuong,O; Thewessen, S; Bellido-Martin, A.B.; Fouchier, R.A.M.
EPI2641071	HA	Netherlands	2023-Jun-24	EPI_ISL_18010932	A/Sandwich Tern/Netherlands/9/2023	Erasmus Medical Center	Erasmus Medical Center	na
EPI2641063	HA	Netherlands	2023-Jun-24	EPI_ISL_18010931	A/Sandwich Tern/Netherlands/8/2023	Erasmus Medical Center	Erasmus Medical Center	na
EPI2641055	HA	Netherlands	2023-Jun-24	EPI_ISL_18010930	A/Sandwich Tern/Netherlands/11/2023	Erasmus Medical Center	Erasmus Medical Center	na
EPI2641047	HA	Netherlands	2023-Jun-24	EPI_ISL_18010929	A/Sandwich Tern/Netherlands/10/2023	Erasmus Medical Center	Erasmus Medical Center	na
EPI2641039	HA	Netherlands	2023-Jun-30	EPI_ISL_18010928	A/Lesser black-backed Gull/Netherlands/7/2023	Erasmus Medical Center	Erasmus Medical Center	na
EPI2641031	HA	Netherlands	2023-Jun-30	EPI_ISL_18010927	A/Lesser black-backed Gull/Netherlands/6/2023	Erasmus Medical Center	Erasmus Medical Center	na
EPI2641023	HA	Netherlands	2023-Jun-23	EPI_ISL_18010926	A/Lesser black-backed Gull/Netherlands/5/2023	Erasmus Medical Center	Erasmus Medical Center	na
EPI2641015	HA	Netherlands	2023-Jun-23	EPI_ISL_18010925	A/Lesser black-backed Gull/Netherlands/4/2023	Erasmus Medical Center	Erasmus Medical Center	na
EPI2641007	HA	Netherlands	2023-Jun-23	EPI_ISL_18010924	A/Lesser black-backed Gull/Netherlands/3/2023	Erasmus Medical Center	Erasmus Medical Center	na
EPI2640999	HA	Netherlands	2023-Jun-30	EPI_ISL_18010923	A/Common Tern/Netherlands/14/2023	Erasmus Medical Center	Erasmus Medical Center	na
EPI2640991	HA	Netherlands	2023-Jun-23	EPI_ISL_18010922	A/Black-headed Gull/Netherlands/99/2023	Erasmus Medical Center	Erasmus Medical Center	na
EPI2640983	HA	Netherlands	2023-Jun-23	EPI_ISL_18010921	A/Black-headed Gull/Netherlands/98/2023	Erasmus Medical Center	Erasmus Medical Center	na
EPI2640975	HA	Netherlands	2023-Jun-30	EPI_ISL_18010920	A/Black-headed Gull/Netherlands/108/2023	Erasmus Medical Center	Erasmus Medical Center	na
EPI2640967	HA	Netherlands	2023-Jun-30	EPI_ISL_18010919	A/Black-headed Gull/Netherlands/107/2023	Erasmus Medical Center	Erasmus Medical Center	na
EPI2640959	HA	Netherlands	2023-Jun-30	EPI_ISL_18010918	A/Black-headed Gull/Netherlands/106/2023	Erasmus Medical Center	Erasmus Medical Center	na
EPI2640951	HA	Netherlands	2023-Jun-30	EPI_ISL_18010917	A/Black-headed Gull/Netherlands/105/2023	Erasmus Medical Center	Erasmus Medical Center	na
EPI2640943	HA	Netherlands	2023-Jun-30	EPI_ISL_18010916	A/Black-headed Gull/Netherlands/104/2023	Erasmus Medical Center	Erasmus Medical Center	na
EPI2640935	HA	Netherlands	2023-Jun-26	EPI_ISL_18010915	A/Black-headed Gull/Netherlands/103/2023	Erasmus Medical Center	Erasmus Medical Center	na
EPI2640927	HA	Netherlands	2023-Jun-23	EPI_ISL_18010914	A/Black-headed Gull/Netherlands/102/2023	Erasmus Medical Center	Erasmus Medical Center	na
EPI2640920	HA	Netherlands	2023-Jun-23	EPI_ISL_18010913	A/Black-headed Gull/Netherlands/101/2023	Erasmus Medical Center	Erasmus Medical Center	na
EPI2640912	HA	Netherlands	2023-Jun-23	EPI_ISL_18010912	A/Black-headed Gull/Netherlands/100/2023	Erasmus Medical Center	Erasmus Medical Center	na
EPI2626196	HA	Netherlands	2023-Jun-20	EPI_ISL_17985411	A/Mediterranean Gull/Netherlands/5/2023	Erasmus Medical Center	Erasmus Medical Center	na
EPI2626188	HA	Netherlands	2023-Jun-21	EPI_ISL_17985410	A/Common Tern/Netherlands/13/2023	Erasmus Medical Center	Erasmus Medical Center	na
EPI2626180	HA	Netherlands	2023-Jun-20	EPI_ISL_17985409	A/Common Tern/Netherlands/12/2023	Erasmus Medical Center	Erasmus Medical Center	na
EPI2626172	HA	Netherlands	2023-Jun-20	EPI_ISL_17985408	A/Common Tern/Netherlands/11/2023	Erasmus Medical Center	Erasmus Medical Center	na
EPI2626164	HA	Netherlands	2023-Jun-20	EPI_ISL_17985407	A/Black-headed Gull/Netherlands/97/2023	Erasmus Medical Center	Erasmus Medical Center	na
EPI2626156	HA	Netherlands	2023-Jun-20	EPI_ISL_17985406	A/Black-headed Gull/Netherlands/96/2023	Erasmus Medical Center	Erasmus Medical Center	na
EPI2626148	HA	Netherlands	2023-Jun-18	EPI_ISL_17985405	A/Black-headed Gull/Netherlands/95/2023	Erasmus Medical Center	Erasmus Medical Center	na
EPI2626140	HA	Netherlands	2023-Jun-18	EPI_ISL_17985404	A/Black-headed Gull/Netherlands/94/2023	Erasmus Medical Center	Erasmus Medical Center	na
EPI2626132	HA	Netherlands	2023-Jun-16	EPI_ISL_17985403	A/Black-headed Gull/Netherlands/93/2023	Erasmus Medical Center	Erasmus Medical Center	na
EPI2626124	HA	Netherlands	2023-Jun-16	EPI_ISL_17985402	A/Black-headed Gull/Netherlands/92/2023	Erasmus Medical Center	Erasmus Medical Center	na
EPI2626116	HA	Netherlands	2023-Jun-16	EPI_ISL_17985401	A/Black-headed Gull/Netherlands/90/2023	Erasmus Medical Center	Erasmus Medical Center	na
EPI2626108	HA	Netherlands	2023-Jun-16	EPI_ISL_17985400	A/Black-headed Gull/Netherlands/89/2023	Erasmus Medical Center	Erasmus Medical Center	na
EPI2626100	HA	Netherlands	2023-Jun-16	EPI_ISL_17985399	A/Black-headed Gull/Netherlands/88/2023	Erasmus Medical Center	Erasmus Medical Center	na
EPI2626092	HA	Netherlands	2023-Jun-16	EPI_ISL_17985398	A/Black-headed Gull/Netherlands/87/2023	Erasmus Medical Center	Erasmus Medical Center	na
EPI2626084	HA	Netherlands	2023-Jun-16	EPI_ISL_17985397	A/Black-headed Gull/Netherlands/86/2023	Erasmus Medical Center	Erasmus Medical Center	na
EPI2626076	HA	Netherlands	2023-Jun-16	EPI_ISL_17985396	A/Black-headed Gull/Netherlands/85/2023	Erasmus Medical Center	Erasmus Medical Center	na
EPI2626068	HA	Netherlands	2023-Jun-20	EPI_ISL_17985395	A/Black-headed Gull/Netherlands/84/2023	Erasmus Medical Center	Erasmus Medical Center	na
EPI2622969	HA	Netherlands	2023-Jun-16	EPI_ISL_17982393	A/Sandwich Tern/Netherlands/7/2023	Erasmus Medical Center	Erasmus Medical Center	na
EPI2622961	HA	Netherlands	2023-Jun-16	EPI_ISL_17982392	A/Sandwich Tern/Netherlands/6/2023	Erasmus Medical Center	Erasmus Medical Center	na
EPI2622953	HA	Netherlands	2023-Jun-16	EPI_ISL_17982391	A/Sandwich Tern/Netherlands/5/2023	Erasmus Medical Center	Erasmus Medical Center	na
EPI2622945	HA	Netherlands	2023-Jun-16	EPI_ISL_17982390	A/Sandwich Tern/Netherlands/4/2023	Erasmus Medical Center	Erasmus Medical Center	na
EPI2622937	HA	Netherlands	2023-Jun-09	EPI_ISL_17982389	A/Sandwich Tern/Netherlands/3/2023	Erasmus Medical Center	Erasmus Medical Center	na
EPI2622929	HA	Netherlands	2023-Jun-12	EPI_ISL_17982388	A/European herring gull/Netherlands/15/2023	Erasmus Medical Center	Erasmus Medical Center	na
EPI2622921	HA	Netherlands	2023-Jun-09	EPI_ISL_17982387	A/Common Tern/Netherlands/10/2023	Erasmus Medical Center	Erasmus Medical Center	na
EPI2622913	HA	Netherlands	2023-Jun-09	EPI_ISL_17982386	A/Caspian gull/Netherlands/4/2023	Erasmus Medical Center	Erasmus Medical Center	na
EPI2622906	HA	Netherlands	2023-Jun-09	EPI_ISL_17982385	A/Black-headed Gull/Netherlands/83/2023	Erasmus Medical Center	Erasmus Medical Center	na
EPI2622899	HA	Netherlands	2023-Jun-09	EPI_ISL_17982384	A/Black-headed Gull/Netherlands/82/2023	Erasmus Medical Center	Erasmus Medical Center	na
EPI2622891	HA	Netherlands	2023-Jun-10	EPI_ISL_17982383	A/Black-headed Gull/Netherlands/81/2023	Erasmus Medical Center	Erasmus Medical Center	na
EPI2603509	HA	Netherlands	2023-May-24	EPI_ISL_17821079	A/Sandwich Tern/Netherlands/2/2023	Erasmus Medical Center	Erasmus Medical Center	na
EPI2603501	HA	Netherlands	2023-May-26	EPI_ISL_17821078	A/Mediterranean Gull/Netherlands/4/2023	Erasmus Medical Center	Erasmus Medical Center	na
EPI2603493	HA	Netherlands	2023-May-26	EPI_ISL_17821077	A/Mediterranean Gull/Netherlands/3/2023	Erasmus Medical Center	Erasmus Medical Center	na
EPI2603487	HA	Netherlands	2023-May-28	EPI_ISL_17821076	A/Kittiwake/Netherlands/1/2023	Erasmus Medical Center	Erasmus Medical Center	na
EPI2603479	HA	Netherlands	2023-Jun-02	EPI_ISL_17821075	A/Common Tern/Netherlands/9/2023	Erasmus Medical Center	Erasmus Medical Center	na
EPI2603471	HA	Netherlands	2023-Jun-03	EPI_ISL_17821074	A/Common Tern/Netherlands/8/2023	Erasmus Medical Center	Erasmus Medical Center	na
EPI2603463	HA	Netherlands	2023-Jun-03	EPI_ISL_17821073	A/Common Tern/Netherlands/7/2023	Erasmus Medical Center	Erasmus Medical Center	na
EPI2603455	HA	Netherlands	2023-May-31	EPI_ISL_17821072	A/Common Tern/Netherlands/6/2023	Erasmus Medical Center	Erasmus Medical Center	na
EPI2603448	HA	Netherlands	2023-May-28	EPI_ISL_17821071	A/Common Tern/Netherlands/5/2023	Erasmus Medical Center	Erasmus Medical Center	na
EPI2603440	HA	Netherlands	2023-May-26	EPI_ISL_17821070	A/Common Tern/Netherlands/4/2023	Erasmus Medical Center	Erasmus Medical Center	na
EPI2603432	HA	Netherlands	2023-May-26	EPI_ISL_17821069	A/Common Tern/Netherlands/3/2023	Erasmus Medical Center	Erasmus Medical Center	na
EPI2603424	HA	Netherlands	2023-May-27	EPI_ISL_17821068	A/Common Tern/Netherlands/2/2023	Erasmus Medical Center	Erasmus Medical Center	na
EPI2603420	HA	Netherlands	2023-Jun-02	EPI_ISL_17821067	A/Caspian gull/Netherlands/3/2023	Erasmus Medical Center	Erasmus Medical Center	na
EPI2603412	HA	Netherlands	2023-Jun-02	EPI_ISL_17821066	A/Caspian gull/Netherlands/2/2023	Erasmus Medical Center	Erasmus Medical Center	na
EPI2603404	HA	Netherlands	2023-May-24	EPI_ISL_17821065	A/Black-headed Gull/Netherlands/80/2023	Erasmus Medical Center	Erasmus Medical Center	na
EPI2603396	HA	Netherlands	2023-May-24	EPI_ISL_17821064	A/Black-headed Gull/Netherlands/79/2023	Erasmus Medical Center	Erasmus Medical Center	na
EPI2603388	HA	Netherlands	2023-Jun-01	EPI_ISL_17821063	A/Black-headed Gull/Netherlands/78/2023	Erasmus Medical Center	Erasmus Medical Center	na
EPI2603372	HA	Netherlands	2023-Jun-02	EPI_ISL_17821061	A/Black-headed Gull/Netherlands/76/2023	Erasmus Medical Center	Erasmus Medical Center	na
EPI2603364	HA	Netherlands	2023-Jun-02	EPI_ISL_17821060	A/Black-headed Gull/Netherlands/75/2023	Erasmus Medical Center	Erasmus Medical Center	na
EPI2603357	HA	Netherlands	2023-May-28	EPI_ISL_17821059	A/Black-headed Gull/Netherlands/74/2023	Erasmus Medical Center	Erasmus Medical Center	na
EPI2603349	HA	Netherlands	2023-May-22	EPI_ISL_17821058	A/Black-headed Gull/Netherlands/73/2023	Erasmus Medical Center	Erasmus Medical Center	na
EPI2603344	HA	Netherlands	2023-May-22	EPI_ISL_17821057	A/Black-headed Gull/Netherlands/72/2023	Erasmus Medical Center	Erasmus Medical Center	na
EPI2603336	HA	Netherlands	2023-May-22	EPI_ISL_17821042	A/Black-headed Gull/Netherlands/71/2023	Erasmus Medical Center	Erasmus Medical Center	na
EPI2587302	HA	Netherlands	2023-May-05	EPI_ISL_17780488	A/Black-headed Gull/Netherlands/70/2023	Erasmus Medical Center	Erasmus Medical Center	Vuong,O;Thewessen, S; Bellido-Martin, A.B.;Fouchier, R.A.M.
EPI2587294	HA	Netherlands	2023-May-05	EPI_ISL_17780487	A/Black-headed Gull/Netherlands/69/2023	Erasmus Medical Center	Erasmus Medical Center	Vuong,O;Thewessen, S; Bellido-Martin, A.B.;Fouchier, R.A.M.
EPI2587286	HA	Netherlands	2023-May-05	EPI_ISL_17780486	A/Black-headed Gull/Netherlands/68/2023	Erasmus Medical Center	Erasmus Medical Center	Vuong,O;Thewessen, S; Bellido-Martin, A.B.;Fouchier, R.A.M.
EPI2587280	HA	Netherlands	2023-May-05	EPI_ISL_17780485	A/Black-headed Gull/Netherlands/67/2023	Erasmus Medical Center	Erasmus Medical Center	Vuong,O;Thewessen, S; Bellido-Martin, A.B.;Fouchier, R.A.M.
EPI2587272	HA	Netherlands	2023-May-17	EPI_ISL_17780484	A/Sandwich Tern/Netherlands/1/2023	Erasmus Medical Center	Erasmus Medical Center	Vuong,O;Thewessen, S; Bellido-Martin, A.B.;Fouchier, R.A.M.
EPI2587264	HA	Netherlands	2023-May-19	EPI_ISL_17780483	A/Common Tern/Netherlands/1/2023	Erasmus Medical Center	Erasmus Medical Center	Vuong,O;Thewessen, S; Bellido-Martin, A.B.;Fouchier, R.A.M.
EPI2587256	HA	Netherlands	2023-May-19	EPI_ISL_17780482	A/Lesser black-backed Gull/Netherlands/2/2023	Erasmus Medical Center	Erasmus Medical Center	Vuong,O;Thewessen, S; Bellido-Martin, A.B.;Fouchier, R.A.M.
EPI2587248	HA	Netherlands	2023-May-19	EPI_ISL_17780481	A/Black-headed Gull/Netherlands/66/2023	Erasmus Medical Center	Erasmus Medical Center	Vuong,O;Thewessen, S; Bellido-Martin, A.B.;Fouchier, R.A.M.
EPI2587240	HA	Netherlands	2023-May-19	EPI_ISL_17780480	A/Eurasian Oystercatcher/Netherlands/2/2023	Erasmus Medical Center	Erasmus Medical Center	Vuong,O;Thewessen, S; Bellido-Martin, A.B.;Fouchier, R.A.M.
EPI2587232	HA	Netherlands	2023-May-19	EPI_ISL_17780479	A/Black-headed Gull/Netherlands/65/2023	Erasmus Medical Center	Erasmus Medical Center	Vuong,O;Thewessen, S; Bellido-Martin, A.B.;Fouchier, R.A.M.
EPI2587224	HA	Netherlands	2023-May-19	EPI_ISL_17780478	A/Black-headed Gull/Netherlands/64/2023	Erasmus Medical Center	Erasmus Medical Center	Vuong,O;Thewessen, S; Bellido-Martin, A.B.;Fouchier, R.A.M.
EPI2587216	HA	Netherlands	2023-May-19	EPI_ISL_17780477	A/Black-headed Gull/Netherlands/63/2023	Erasmus Medical Center	Erasmus Medical Center	Vuong,O;Thewessen, S; Bellido-Martin, A.B.;Fouchier, R.A.M.
EPI2587208	HA	Netherlands	2023-May-19	EPI_ISL_17780476	A/Black-headed Gull/Netherlands/62/2023	Erasmus Medical Center	Erasmus Medical Center	Vuong,O;Thewessen, S; Bellido-Martin, A.B.;Fouchier, R.A.M.
EPI2587200	HA	Netherlands	2023-May-19	EPI_ISL_17780475	A/Black-headed Gull/Netherlands/61/2023	Erasmus Medical Center	Erasmus Medical Center	Vuong,O;Thewessen, S; Bellido-Martin, A.B.;Fouchier, R.A.M.
EPI2587192	HA	Netherlands	2023-May-19	EPI_ISL_17780474	A/Black-headed Gull/Netherlands/60/2023	Erasmus Medical Center	Erasmus Medical Center	Vuong,O;Thewessen, S; Bellido-Martin, A.B.;Fouchier, R.A.M.
EPI2545164	HA	Netherlands	2023-Apr-04	EPI_ISL_17626175	A/Peregrine falcon/Netherlands/10/2023	Erasmus Medical Center	Erasmus Medical Center	na
EPI2545156	HA	Netherlands	2023-Apr-04	EPI_ISL_17626174	A/Peregrine falcon/Netherlands/9/2023	Erasmus Medical Center	Erasmus Medical Center	na
EPI2545148	HA	Netherlands	2023-Apr-04	EPI_ISL_17626173	A/Peregrine falcon/Netherlands/8/2023	Erasmus Medical Center	Erasmus Medical Center	na
EPI2545140	HA	Netherlands	2023-Apr-04	EPI_ISL_17626172	A/Peregrine falcon/Netherlands/7/2023	Erasmus Medical Center	Erasmus Medical Center	na
EPI2545132	HA	Netherlands	2023-Apr-30	EPI_ISL_17626171	A/Black-headed gull/Netherlands/44/2023	Erasmus Medical Center	Erasmus Medical Center	na
EPI2545124	HA	Netherlands	2023-Apr-29	EPI_ISL_17626170	A/Black-headed gull/Netherlands/43/2023	Erasmus Medical Center	Erasmus Medical Center	na
EPI2545116	HA	Netherlands	2023-Apr-29	EPI_ISL_17626169	A/Black-headed gull/Netherlands/42/2023	Erasmus Medical Center	Erasmus Medical Center	na
EPI2545108	HA	Netherlands	2023-Apr-19	EPI_ISL_17626168	A/Black-headed gull/Netherlands/41/2023	Erasmus Medical Center	Erasmus Medical Center	na
EPI2545100	HA	Netherlands	2023-Apr-19	EPI_ISL_17626167	A/Black-headed gull/Netherlands/40/2023	Erasmus Medical Center	Erasmus Medical Center	na
EPI2545092	HA	Netherlands	2023-Apr-17	EPI_ISL_17626166	A/Black-headed gull/Netherlands/39/2023	Erasmus Medical Center	Erasmus Medical Center	na
EPI2545085	HA	Netherlands	2023-Apr-17	EPI_ISL_17626165	A/Black-headed gull/Netherlands/38/2023	Erasmus Medical Center	Erasmus Medical Center	na
EPI2545077	HA	Netherlands	2023-Apr-17	EPI_ISL_17626164	A/Black-headed gull/Netherlands/37/2023	Erasmus Medical Center	Erasmus Medical Center	na
EPI2530127	HA	Netherlands	2023-Apr-11	EPI_ISL_17547375	A/Great black-backed gull/Netherlands/4/2023	Erasmus Medical Center	Erasmus Medical Center	na
EPI2530119	HA	Netherlands	2023-Apr-03	EPI_ISL_17547374	A/European herring gull/Netherlands/13/2023	Erasmus Medical Center	Erasmus Medical Center	na
EPI2530111	HA	Netherlands	2023-Apr-11	EPI_ISL_17547373	A/European herring gull/Netherlands/12/2023	Erasmus Medical Center	Erasmus Medical Center	na
EPI2530103	HA	Netherlands	2023-Apr-07	EPI_ISL_17547372	A/Black-headed gull/Netherlands/36/2023	Erasmus Medical Center	Erasmus Medical Center	na
EPI2530095	HA	Netherlands	2023-Apr-03	EPI_ISL_17547371	A/Black-headed gull/Netherlands/35/2023	Erasmus Medical Center	Erasmus Medical Center	na
EPI2530087	HA	Netherlands	2023-Apr-01	EPI_ISL_17547370	A/Black-headed gull/Netherlands/34/2023	Erasmus Medical Center	Erasmus Medical Center	na
EPI2530079	HA	Netherlands	2023-Mar-30	EPI_ISL_17547369	A/Black-headed gull/Netherlands/33/2023	Erasmus Medical Center	Erasmus Medical Center	na
EPI2530071	HA	Netherlands	2023-Mar-30	EPI_ISL_17547368	A/Black-headed gull/Netherlands/32/2023	Erasmus Medical Center	Erasmus Medical Center	na
EPI2530063	HA	Netherlands	2023-Mar-30	EPI_ISL_17547367	A/Black-headed gull/Netherlands/31/2023	Erasmus Medical Center	Erasmus Medical Center	na
EPI2530055	HA	Netherlands	2023-Mar-30	EPI_ISL_17547366	A/Black-headed gull/Netherlands/30/2023	Erasmus Medical Center	Erasmus Medical Center	na
EPI2530047	HA	Netherlands	2023-Mar-29	EPI_ISL_17547365	A/Black-headed gull/Netherlands/29/2023	Erasmus Medical Center	Erasmus Medical Center	na
EPI2505100	HA	Netherlands	2023-Mar-27	EPI_ISL_17409678	A/Great black-backed gull/Netherlands/3/2023	Erasmus Medical Center	Erasmus Medical Center	na
EPI2505091	HA	Netherlands	2023-Mar-27	EPI_ISL_17409677	A/European herring gull/Netherlands/11/2023	Erasmus Medical Center	Erasmus Medical Center	na
EPI2505082	HA	Netherlands	2023-Mar-23	EPI_ISL_17409676	A/European herring gull/Netherlands/10/2023	Erasmus Medical Center	Erasmus Medical Center	na
EPI2505072	HA	Netherlands	2023-Mar-24	EPI_ISL_17409675	A/Black-headed gull/Netherlands/28/2023	Erasmus Medical Center	Erasmus Medical Center	na
EPI2505063	HA	Netherlands	2023-Mar-10	EPI_ISL_17409673	A/Black-headed gull/Netherlands/27/2023	Erasmus Medical Center	Erasmus Medical Center	na
EPI2475231	HA	Netherlands	2023-Mar-03	EPI_ISL_17267157	A/European herring gull/Netherlands/9/2023	Erasmus Medical Center	Erasmus Medical Center	na
EPI2475223	HA	Netherlands	2023-Mar-03	EPI_ISL_17267156	A/European herring gull/Netherlands/8/2023	Erasmus Medical Center	Erasmus Medical Center	na
EPI2475215	HA	Netherlands	2023-Mar-09	EPI_ISL_17267155	A/Black-headed gull/Netherlands/26/2023	Erasmus Medical Center	Erasmus Medical Center	na
EPI2475207	HA	Netherlands	2023-Mar-09	EPI_ISL_17267154	A/Black-headed gull/Netherlands/25/2023	Erasmus Medical Center	Erasmus Medical Center	na
EPI2475199	HA	Netherlands	2023-Mar-09	EPI_ISL_17267153	A/Black-headed gull/Netherlands/24/2023	Erasmus Medical Center	Erasmus Medical Center	na
EPI2475190	HA	Netherlands	2023-Mar-03	EPI_ISL_17267152	A/Black-headed gull/Netherlands/23/2023	Erasmus Medical Center	Erasmus Medical Center	na
EPI2475182	HA	Netherlands	2023-Mar-04	EPI_ISL_17267151	A/Black-headed gull/Netherlands/22/2023	Erasmus Medical Center	Erasmus Medical Center	na
EPI2475174	HA	Netherlands	2023-Mar-05	EPI_ISL_17267150	A/Black-headed gull/Netherlands/21/2023	Erasmus Medical Center	Erasmus Medical Center	na
EPI2475165	HA	Netherlands	2023-Mar-05	EPI_ISL_17267149	A/Black-headed gull/Netherlands/20/2023	Erasmus Medical Center	Erasmus Medical Center	na
EPI2475157	HA	Netherlands	2023-Mar-03	EPI_ISL_17267148	A/Black-headed gull/Netherlands/19/2023	Erasmus Medical Center	Erasmus Medical Center	na
EPI2475149	HA	Netherlands	2023-Mar-03	EPI_ISL_17267147	A/Black-headed gull/Netherlands/18/2023	Erasmus Medical Center	Erasmus Medical Center	na
EPI2475141	HA	Netherlands	2023-Mar-05	EPI_ISL_17267146	A/Black-headed gull/Netherlands/17/2023	Erasmus Medical Center	Erasmus Medical Center	na
EPI2475131	HA	Netherlands	2023-Mar-01	EPI_ISL_17267144	A/Black-headed gull/Netherlands/15/2023	Erasmus Medical Center	Erasmus Medical Center	na
EPI2475123	HA	Netherlands	2023-Mar-01	EPI_ISL_17267143	A/Black-headed gull/Netherlands/14/2023	Erasmus Medical Center	Erasmus Medical Center	na
EPI2461828	HA	Netherlands	2023-Feb-28	EPI_ISL_17208162	A/Black-headed gull/Netherlands/13/2023	Erasmus Medical Center	Erasmus Medical Center	na
EPI2544024	HA	Netherlands	2023-Apr-11	EPI_ISL_17625762	A/Eurasian Sparrowhawk/Netherlands/23006788-001/2023	Wageningen Bioveterinary Research	Wageningen Bioveterinary Research	Beerens, Nancy; Harders, Frank; Pritz-Verschuren, Sylvia; Roose, Marit; Venema, Sandra; Germeraad, Evelien; Engelsma, Marc; Heutink, Rene
EPI2589798	HA	Netherlands	2023-May-01	EPI_ISL_17791392	A/Black-headed Gull/Netherlands/23007590-002/2023	Wageningen Bioveterinary Research	Wageningen Bioveterinary Research	Beerens, Nancy; Harders, Frank; Pritz-Verschuren, Sylvia; Roose, Marit; Venema, Sandra; Germeraad, Evelien; Engelsma, Marc; Heutink, Rene
EPI2589790	HA	Netherlands	2023-May-08	EPI_ISL_17791391	A/Black-headed Gull/Netherlands/23007954-002/2023	Wageningen Bioveterinary Research	Wageningen Bioveterinary Research	Beerens, Nancy; Harders, Frank; Pritz-Verschuren, Sylvia; Roose, Marit; Venema, Sandra; Germeraad, Evelien; Engelsma, Marc; Heutink, Rene
EPI2544040	HA	Netherlands	2023-Apr-17	EPI_ISL_17625764	A/Black-headed Gull/Netherlands/23006666-002/2023	Wageningen Bioveterinary Research	Wageningen Bioveterinary Research	Beerens, Nancy; Harders, Frank; Pritz-Verschuren, Sylvia; Roose, Marit; Venema, Sandra; Germeraad, Evelien; Engelsma, Marc; Heutink, Rene
EPI2544032	HA	Netherlands	2023-Apr-14	EPI_ISL_17625763	A/Black-headed Gull/Netherlands/23006674-001/2023	Wageningen Bioveterinary Research	Wageningen Bioveterinary Research	Beerens, Nancy; Harders, Frank; Pritz-Verschuren, Sylvia; Roose, Marit; Venema, Sandra; Germeraad, Evelien; Engelsma, Marc; Heutink, Rene
EPI2544016	HA	Netherlands	2023-Apr-09	EPI_ISL_17625761	A/Black-headed Gull/Netherlands/23006300-001/2023	Wageningen Bioveterinary Research	Wageningen Bioveterinary Research	Beerens, Nancy; Harders, Frank; Pritz-Verschuren, Sylvia; Roose, Marit; Venema, Sandra; Germeraad, Evelien; Engelsma, Marc; Heutink, Rene
EPI2560143	HA	Spain	2023-Jan-09	EPI_ISL_17679803	A/black-headead_gull/Spain/171-1_23VIR1687-20/2023	Laboratorio Central de Veterinaria	Istituto Zooprofilattico Sperimentale Delle Venezie	Ruano,M.J.; Rocha,A.; Sanchez,A.; Aguero,M.; Pastori, A.; Zecchin, B.; Fusaro, A.; Schivo, A.; Salviato, A.; Palumbo, E.; Giussani, E.; Monne, I.; Terregino, C.
EPI2560207	HA	Spain	2023-Jan-31	EPI_ISL_17679811	A/black-headead_gull/Spain/512-7_23VIR1687-7/2023	Laboratorio Central de Veterinaria	Istituto Zooprofilattico Sperimentale Delle Venezie	Ruano,M.J.; Rocha,A.; Sanchez,A.; Aguero,M.; Pastori, A.; Zecchin, B.; Fusaro, A.; Schivo, A.; Salviato, A.; Palumbo, E.; Giussani, E.; Monne, I.; Terregino, C.
EPI2616136	HA	United Kingdom	2023-May-30	EPI_ISL_17971923	A/Black-Headed_Gull/England/126428/2023	Animal and Plant Health Agency (APHA)	Animal and Plant Health Agency (APHA)	na
EPI2616128	HA	United Kingdom	2023-May-30	EPI_ISL_17971922	A/Black-Headed_Gull/England/126426/2023	Animal and Plant Health Agency (APHA)	Animal and Plant Health Agency (APHA)	na
EPI2616120	HA	United Kingdom	2023-May-25	EPI_ISL_17971921	A/Black-Headed_Gull/England/076101/2023	Animal and Plant Health Agency (APHA)	Animal and Plant Health Agency (APHA)	na
EPI2616112	HA	United Kingdom	2023-May-28	EPI_ISL_17971920	A/Arctic_Tern/Wales/076069/2023	Animal and Plant Health Agency (APHA)	Animal and Plant Health Agency (APHA)	na
EPI2616104	HA	United Kingdom	2023-May-28	EPI_ISL_17971919	A/Sandwich_Tern/Wales/076064/2023	Animal and Plant Health Agency (APHA)	Animal and Plant Health Agency (APHA)	na
EPI2616096	HA	United Kingdom	2023-May-28	EPI_ISL_17971918	A/Sandwich_Tern/Wales/076060/2023	Animal and Plant Health Agency (APHA)	Animal and Plant Health Agency (APHA)	na
EPI2603864	HA	United Kingdom	2023-May-13	EPI_ISL_17831140	A/Black-Headed_Gull/England/400845/2023	Animal and Plant Health Agency (APHA)	Animal and Plant Health Agency (APHA)	na
EPI2603856	HA	United Kingdom	2023-May-09	EPI_ISL_17831139	A/Black-Headed_Gull/England/350135/2023	Animal and Plant Health Agency (APHA)	Animal and Plant Health Agency (APHA)	na
EPI2603848	HA	United Kingdom	2023-May-09	EPI_ISL_17831138	A/Black-Headed_Gull/England/350132/2023	Animal and Plant Health Agency (APHA)	Animal and Plant Health Agency (APHA)	na
EPI2603840	HA	United Kingdom	2023-May-16	EPI_ISL_17831137	A/Reed_Warbler/England/125961/2023	Animal and Plant Health Agency (APHA)	Animal and Plant Health Agency (APHA)	na
EPI2603832	HA	United Kingdom	2023-May-17	EPI_ISL_17831136	A/Common_Tern/England/260258/2023	Animal and Plant Health Agency (APHA)	Animal and Plant Health Agency (APHA)	na
EPI2603824	HA	United Kingdom	2023-May-17	EPI_ISL_17831135	A/Black-Headed_Gull/England/260252/2023	Animal and Plant Health Agency (APHA)	Animal and Plant Health Agency (APHA)	na
EPI2603816	HA	United Kingdom	2023-May-17	EPI_ISL_17831134	A/Peregrine_Falcon/England/260225/2023	Animal and Plant Health Agency (APHA)	Animal and Plant Health Agency (APHA)	na
EPI2603808	HA	United Kingdom	2023-May-11	EPI_ISL_17831133	A/Common_Tern/England/327279/2023	Animal and Plant Health Agency (APHA)	Animal and Plant Health Agency (APHA)	na
EPI2574158	HA	United Kingdom	2023-May-03	EPI_ISL_17710055	A/Black-Headed_Gull/England/400654/2023	Animal and Plant Health Agency (APHA)	Animal and Plant Health Agency (APHA)	na
EPI2574150	HA	United Kingdom	2023-Apr-22	EPI_ISL_17710054	A/Peregrine_Falcon/England/400288/2023	Animal and Plant Health Agency (APHA)	Animal and Plant Health Agency (APHA)	na
EPI2574142	HA	United Kingdom	2023-Apr-21	EPI_ISL_17710053	A/Black-Headed_Gull/England/400219/2023	Animal and Plant Health Agency (APHA)	Animal and Plant Health Agency (APHA)	na
EPI2574134	HA	United Kingdom	2023-Apr-18	EPI_ISL_17710052	A/Black-Headed_Gull/England/400174/2023	Animal and Plant Health Agency (APHA)	Animal and Plant Health Agency (APHA)	na
EPI2574126	HA	United Kingdom	2023-Apr-18	EPI_ISL_17710051	A/Common_Buzzard/England/400164/2023	Animal and Plant Health Agency (APHA)	Animal and Plant Health Agency (APHA)	na
EPI2574118	HA	United Kingdom	2023-Apr-13	EPI_ISL_17710050	A/Black-Headed_Gull/England/399997/2023	Animal and Plant Health Agency (APHA)	Animal and Plant Health Agency (APHA)	na
EPI2574110	HA	United Kingdom	2023-Apr-13	EPI_ISL_17710049	A/Black-Headed_Gull/England/399994/2023	Animal and Plant Health Agency (APHA)	Animal and Plant Health Agency (APHA)	na
EPI2574102	HA	United Kingdom	2023-May-03	EPI_ISL_17710048	A/Black-Headed_Gull/England/125722/2023	Animal and Plant Health Agency (APHA)	Animal and Plant Health Agency (APHA)	na
EPI2574094	HA	United Kingdom	2023-May-03	EPI_ISL_17710047	A/Black-Headed_Gull/England/125713/2023	Animal and Plant Health Agency (APHA)	Animal and Plant Health Agency (APHA)	na
EPI2574086	HA	United Kingdom	2023-May-03	EPI_ISL_17710046	A/Black-Headed_Gull/England/125703/2023	Animal and Plant Health Agency (APHA)	Animal and Plant Health Agency (APHA)	na
EPI2574078	HA	United Kingdom	2023-May-03	EPI_ISL_17710045	A/Black-Headed_Gull/England/125698/2023	Animal and Plant Health Agency (APHA)	Animal and Plant Health Agency (APHA)	na
EPI2574069	HA	United Kingdom	2023-Apr-20	EPI_ISL_17710044	A/Black-Headed_Gull/England/125653/2023	Animal and Plant Health Agency (APHA)	Animal and Plant Health Agency (APHA)	na
EPI2574061	HA	United Kingdom	2023-Apr-28	EPI_ISL_17710043	A/Black-Headed_Gull/England/125550/2023	Animal and Plant Health Agency (APHA)	Animal and Plant Health Agency (APHA)	na
EPI2574053	HA	United Kingdom	2023-Apr-17	EPI_ISL_17710042	A/Common_Buzzard/England/125155/2023	Animal and Plant Health Agency (APHA)	Animal and Plant Health Agency (APHA)	na
EPI2574045	HA	United Kingdom	2023-Apr-13	EPI_ISL_17710041	A/Black-Headed_Gull/England/125079/2023	Animal and Plant Health Agency (APHA)	Animal and Plant Health Agency (APHA)	na
EPI2574037	HA	United Kingdom	2023-May-08	EPI_ISL_17710040	A/Black-Headed_Gull/England/259880/2023	Animal and Plant Health Agency (APHA)	Animal and Plant Health Agency (APHA)	na
EPI2574029	HA	United Kingdom	2023-May-08	EPI_ISL_17710039	A/Black-Headed_Gull/England/259874/2023	Animal and Plant Health Agency (APHA)	Animal and Plant Health Agency (APHA)	na
EPI2574013	HA	United Kingdom	2023-Apr-25	EPI_ISL_17710036	A/Black-Headed_Gull/England/259616/2023	Animal and Plant Health Agency (APHA)	Animal and Plant Health Agency (APHA)	na
EPI2574005	HA	United Kingdom	2023-Apr-18	EPI_ISL_17710035	A/Black-Headed_Gull/England/259369/2023	Animal and Plant Health Agency (APHA)	Animal and Plant Health Agency (APHA)	na
EPI2573997	HA	United Kingdom	2023-Apr-14	EPI_ISL_17710034	A/Black-Headed_Gull/England/259311/2023	Animal and Plant Health Agency (APHA)	Animal and Plant Health Agency (APHA)	na
EPI2573989	HA	United Kingdom	2023-Apr-16	EPI_ISL_17710032	A/Black-Headed_Gull/England/259302/2023	Animal and Plant Health Agency (APHA)	Animal and Plant Health Agency (APHA)	na
EPI2573981	HA	United Kingdom	2023-Apr-14	EPI_ISL_17710031	A/Black-Headed_Gull/England/259288/2023	Animal and Plant Health Agency (APHA)	Animal and Plant Health Agency (APHA)	na
EPI2573973	HA	United Kingdom	2023-May-08	EPI_ISL_17710030	A/Black-Headed_Gull/Wales/066100/2023	Animal and Plant Health Agency (APHA)	Animal and Plant Health Agency (APHA)	na
EPI2573965	HA	United Kingdom	2023-May-02	EPI_ISL_17710029	A/Black-Headed_Gull/England/064254/2023	Animal and Plant Health Agency (APHA)	Animal and Plant Health Agency (APHA)	na
EPI2573957	HA	United Kingdom	2023-May-01	EPI_ISL_17710028	A/Black-Headed_Gull/England/063263/2023	Animal and Plant Health Agency (APHA)	Animal and Plant Health Agency (APHA)	na
EPI2573933	HA	United Kingdom	2023-Apr-26	EPI_ISL_17710025	A/pheasant/Wales/062149/2023	Animal and Plant Health Agency (APHA)	Animal and Plant Health Agency (APHA)	na
EPI2573925	HA	United Kingdom	2023-Apr-20	EPI_ISL_17710024	A/Black-Headed_Gull/England/060002/2023	Animal and Plant Health Agency (APHA)	Animal and Plant Health Agency (APHA)	na
EPI2573901	HA	United Kingdom	2023-Apr-19	EPI_ISL_17710021	A/Black-Headed_Gull/England/059292/2023	Animal and Plant Health Agency (APHA)	Animal and Plant Health Agency (APHA)	na
EPI2573893	HA	United Kingdom	2023-Apr-19	EPI_ISL_17710020	A/Black-Headed_Gull/England/059281/2023	Animal and Plant Health Agency (APHA)	Animal and Plant Health Agency (APHA)	na
EPI2580724	HA	United Kingdom	2023-May-06	EPI_ISL_17736649	A/England/231990002/2023	UK Health Security Agency - Colindale	UK Health Security Agency (UKHSA)	UKHSA Respiratory Virus Unit, Genomics for Public Health Analysis Team
EPI2580761	HA	United Kingdom	2023-May-04	EPI_ISL_17736680	A/England/231860195/2023	UK Health Security Agency - Colindale	UK Health Security Agency - Colindale	UKHSA Respiratory Virus Unit, Genomics Public Health Analysis Team
EPI2639771	HA	United Kingdom	2023-May-15	EPI_ISL_18010406	A/Chicken/England/067400/2023	Animal and Plant Health Agency (APHA)	Animal and Plant Health Agency (APHA)	na
EPI2589878	HA	United Kingdom	2023-Apr-28	EPI_ISL_17791553	A/chicken/England/062649/2023	Animal and Plant Health Agency (APHA)	Animal and Plant Health Agency (APHA)	na
EPI2589870	HA	United Kingdom	2023-May-23	EPI_ISL_17791552	A/chicken/England/070359/2023	Animal and Plant Health Agency (APHA)	Animal and Plant Health Agency (APHA)	na
EPI2589814	HA	United Kingdom	2023-Apr-28	EPI_ISL_17791545	A/chicken/England/062653/2023	Animal and Plant Health Agency (APHA)	Animal and Plant Health Agency (APHA)	na
EPI2573949	HA	United Kingdom	2023-Apr-28	EPI_ISL_17710027	A/chicken/England/062596/2023	Animal and Plant Health Agency (APHA)	Animal and Plant Health Agency (APHA)	na
EPI2573917	HA	United Kingdom	2023-Apr-22	EPI_ISL_17710023	A/chicken/Wales/059861/2023	Animal and Plant Health Agency (APHA)	Animal and Plant Health Agency (APHA)	na
EPI2553199	HA	United Kingdom	2023-Apr-28	EPI_ISL_17657734	A/chicken/England/062635/2023	Animal and Plant Health Agency (APHA)	Animal and Plant Health Agency (APHA)	na
EPI2536742	HA	United Kingdom	2023-Apr-12	EPI_ISL_17564760	A/chicken/Wales/057026/2023	Animal and Plant Health Agency (APHA)	Animal and Plant Health Agency (APHA)	na
EPI2589862	HA	United Kingdom	2023-May-17	EPI_ISL_17791551	A/domestic_duck/England/069604/2023	Animal and Plant Health Agency (APHA)	Animal and Plant Health Agency (APHA)	na
EPI2589854	HA	United Kingdom	2023-May-17	EPI_ISL_17791550	A/domestic_duck/England/069603/2023	Animal and Plant Health Agency (APHA)	Animal and Plant Health Agency (APHA)	na
EPI2589846	HA	United Kingdom	2023-May-17	EPI_ISL_17791549	A/domestic_duck/England/069601/2023	Animal and Plant Health Agency (APHA)	Animal and Plant Health Agency (APHA)	na
EPI2589838	HA	United Kingdom	2023-May-17	EPI_ISL_17791548	A/domestic_duck/England/069592/2023	Animal and Plant Health Agency (APHA)	Animal and Plant Health Agency (APHA)	na
EPI2589830	HA	United Kingdom	2023-May-17	EPI_ISL_17791547	A/domestic_duck/England/069591/2023	Animal and Plant Health Agency (APHA)	Animal and Plant Health Agency (APHA)	na
EPI2589822	HA	United Kingdom	2023-May-17	EPI_ISL_17791546	A/domestic_duck/England/068441/2023	Animal and Plant Health Agency (APHA)	Animal and Plant Health Agency (APHA)	na
EPI2573941	HA	United Kingdom	2023-Apr-28	EPI_ISL_17710026	A/Domestic_Duck/England/062587/2023	Animal and Plant Health Agency (APHA)	Animal and Plant Health Agency (APHA)	na
EPI2536734	HA	United Kingdom	2023-Apr-11	EPI_ISL_17564740	A/domestic_duck/England/056995/2023	Animal and Plant Health Agency (APHA)	Animal and Plant Health Agency (APHA)	na

## Sheet: References
1. Suttie et al., Virus genes, 2019 https://doi.org/10.1007/s11262-019-01700-z; Dai et al. mBio. 2021 doi: 10.1128/mBio.00287-21.; Du et al., J Virol. 2018 doi: 10.1128/JVI.01243-18.
2. Pinto et al., 2023 https://www.nature.com/articles/s41586-023-06261-8; Fan et al., Nat Commun. 2014 Oct 7;5:5021. doi:10.1038/ncomms6021; Danzy S, et al. J Virol. 2014. doi: 10.1128/JVI.01093-14.
3. Danzy S, et al. J Virol. 2014. doi: 10.1128/JVI.01093-14.
